# Supplementary material for: Repeated cyclone events reveal potential causes of sociality in coral-dwelling Gobiodon fishes
Source: PLoS One. 2018 Sep 5;13(9):e0202407. doi: 10.1371/journal.pone.0202407 (PMC6124712; doi:10.1371/journal.pone.0202407)
Supplement: S1 Data — Data collected from Lizard Island over four survey times between February 2014 and February 2016. Includes some data from collected by MW and SK in 2013. This 2013 data was only used in the categorization of Gobiodon species, not in the statistical models. (CSV) [file pone.0202407.s001.csv]

Date	Dataset	Transect	Site	Coral.spp	Avg.Diam	Goby.spp	GS	Density	Sociality	soc.index	Juveniles
4/02/2014	Feb-14	30m	Palfrey	A. cerealis	24.33	G. quinquestrigatus	2	0.082203042	Pair	0.3656079	0
4/02/2014	Feb-14	30m	Palfrey	A. prostrata	44.67	G. fuscoruber	3	0.067159167	Group	0.5670399	0
4/02/2014	Feb-14	30m	Palfrey	A. tenuis	38.33	G. erythrospilus	2	0.05217845	Pair	0.4141414	1
4/02/2014	Feb-14	30m	Palfrey	A. gemmifera	26.67	G. quinquestrigatus	3	0.112485939	Pair	0.3656079	0
4/02/2014	Feb-14	30m	Palfrey	A. tenuis	40.33	G. erythrospilus	3	0.074386313	Pair	0.4141414	0
4/02/2014	Feb-14	30m	Palfrey	A. millepora	33	G. erythrospilus	2	0.060606061	Pair	0.4141414	0
4/02/2014	Feb-14	30m	Palfrey	S. hystrix	24.33	G. ceramensis	2	0.082203042	Pair	0.3589744	0
5/02/2014	Feb-14	30m	Palfrey	A. millepora	30	G. erythrospilus	2	0.066666667	Pair	0.4141414	0
5/02/2014	Feb-14	30m	Palfrey	A. prostrata	40	G. erythrospilus	2	0.05	Pair	0.4141414	0
5/02/2014	Feb-14	30m	Palfrey	A. nasuta	16.33	G. erythrospilus	2	0.122473974	Pair	0.4141414	0
5/02/2014	Feb-14	30m	Palfrey	A. cerealis	13.67	G. erythrospilus	1	0.07315289	Pair	0.4141414	0
5/02/2014	Feb-14	30m	Palfrey	A. millepora	35.33	G. fuscoruber	2	0.056609114	Group	0.5670399	0
5/02/2014	Feb-14	30m	Palfrey	A. millepora	35.33	G. erythrospilus	2	0.056609114	Pair	0.4141414	0
5/02/2014	Feb-14	30m	Palfrey	A. gemmifera	25	G. rivulatus	2	0.08	Group	0.6523474	0
5/02/2014	Feb-14	30m	Palfrey	A. nasuta	18	G. erythrospilus	2	0.111111111	Pair	0.4141414	0
5/02/2014	Feb-14	30m	Palfrey	A. prostrata	27.67	G. erythrospilus	2	0.072280448	Pair	0.4141414	0
5/02/2014	Feb-14	30m	Palfrey	A. millepora	17.67	G. erythrospilus	2	0.113186191	Pair	0.4141414	0
6/02/2014	Feb-14	30m	Washing Machine	A. gemmifera	21.67	G. rivulatus	2	0.092293493	Group	0.6523474	0
6/02/2014	Feb-14	30m	Washing Machine	A. gemmifera	20	G. rivulatus	1	0.05	Group	0.6523474	0
6/02/2014	Feb-14	30m	Washing Machine	A. gemmifera	25.33	G. fuscoruber	1	0.039478879	Group	0.5670399	0
6/02/2014	Feb-14	30m	Washing Machine	A. gemmifera	12.67	G. rivulatus	1	0.078926598	Group	0.6523474	0
6/02/2014	Feb-14	30m	Washing Machine	A. gemmifera	21.33	G. rivulatus	2	0.093764651	Group	0.6523474	0
6/02/2014	Feb-14	30m	Washing Machine	A. gemmifera	18.67	G. rivulatus	2	0.107123728	Group	0.6523474	0
6/02/2014	Feb-14	30m	Washing Machine	A. nasuta	16.67	G. brochus	2	0.119976005	Pair	0.3644354	0
6/02/2014	Feb-14	30m	Washing Machine	A. nasuta	17.67	G. fuscoruber	2	0.113186191	Group	0.5670399	0
6/02/2014	Feb-14	30m	Washing Machine	A. gemmifera	23	G. rivulatus	2	0.086956522	Group	0.6523474	0
6/02/2014	Feb-14	30m	Washing Machine	A. gemmifera	12.33	G. rivulatus	2	0.162206002	Group	0.6523474	0
6/02/2014	Feb-14	30m	Washing Machine	A. gemmifera	15.33	G. rivulatus	2	0.130463144	Group	0.6523474	0
6/02/2014	Feb-14	30m	Washing Machine	A. gemmifera	17.67	G. rivulatus	1	0.056593096	Group	0.6523474	0
6/02/2014	Feb-14	30m	Washing Machine	A. nasuta	17.33	G. histrio	2	0.115406809	Pair	0.4283414	0
6/02/2014	Feb-14	30m	Washing Machine	A. nasuta	30.67	G. axillaris	2	0.065210303	Pair	0.3333333	0
6/02/2014	Feb-14	30m	Washing Machine	A. nasuta	14.67	G. axillaris	2	0.136332652	Pair	0.3333333	0
6/02/2014	Feb-14	30m	Washing Machine	A. gemmifera	29.33	G. fuscoruber	1	0.034094783	Group	0.5670399	0
6/02/2014	Feb-14	30m	Washing Machine	A. gemmifera	29.33	G. rivulatus	6	0.204568701	Group	0.6523474	0
6/02/2014	Feb-14	30m	Washing Machine	A. gemmifera	37.67	G. rivulatus	6	0.15927794	Group	0.6523474	0
6/02/2014	Feb-14	30m	Washing Machine	A. gemmifera	23.33	G. rivulatus	2	0.085726532	Group	0.6523474	0
7/02/2014	Feb-14	30m	Coconut	A. nasuta	20.67	G. histrio	2	0.096758587	Pair	0.4283414	0
7/02/2014	Feb-14	30m	Coconut	A. prostrata	25.67	G. quinquestrigatus	2	0.077911959	Pair	0.3656079	0
7/02/2014	Feb-14	30m	Coconut	A. cerealis	26.67	G. fuscoruber	1	0.037495313	Group	0.5670399	0
7/02/2014	Feb-14	30m	Coconut	A. cerealis	26.67	G. quinquestrigatus	1	0.037495313	Pair	0.3656079	0
7/02/2014	Feb-14	30m	Coconut	A. nasuta	23.67	G. quinquestrigatus	2	0.084495142	Pair	0.3656079	0
7/02/2014	Feb-14	30m	Coconut	A. gemmifera	18	G. rivulatus	2	0.111111111	Group	0.6523474	0
7/02/2014	Feb-14	30m	Coconut	A. nasuta	18.67	G. histrio	2	0.107123728	Pair	0.4283414	0
7/02/2014	Feb-14	30m	Coconut	A. gemmifera	24.33	G. rivulatus	2	0.082203042	Group	0.6523474	0
7/02/2014	Feb-14	30m	Coconut	A. millepora	24.33	G. erythrospilus	1	0.041101521	Pair	0.4141414	0
7/02/2014	Feb-14	30m	Coconut	A. gemmifera	13.67	G. rivulatus	1	0.07315289	Group	0.6523474	0
7/02/2014	Feb-14	30m	Coconut	A. nasuta	24.33	G. histrio	2	0.082203042	Pair	0.4283414	0
7/02/2014	Feb-14	30m	Coconut	A. gemmifera	17.33	G. rivulatus	2	0.115406809	Group	0.6523474	0
7/02/2014	Feb-14	30m	Coconut	A. gemmifera	13.67	G. rivulatus	2	0.146305779	Group	0.6523474	0
7/02/2014	Feb-14	30m	Coconut	A. gemmifera	21	G. rivulatus	1	0.047619048	Group	0.6523474	0
7/02/2014	Feb-14	30m	Coconut	A. cerealis	21	G. brochus	2	0.095238095	Pair	0.3644354	1
7/02/2014	Feb-14	30m	Coconut	A. cerealis	21	G. histrio	1	0.047619048	Pair	0.4283414	0
7/02/2014	Feb-14	30m	Coconut	A. gemmifera	24	G. rivulatus	1	0.041666667	Group	0.6523474	0
8/02/2014	Feb-14	30m	Bird Island	A. latistella	66	G. oculolineatus	8	0.121212121	Pair	0.3867521	0
8/02/2014	Feb-14	30m	Bird Island	A. cerealis	25	G. quinquestrigatus	2	0.08	Pair	0.3656079	0
8/02/2014	Feb-14	30m	Bird Island	A. millepora	22	G. erythrospilus	2	0.090909091	Pair	0.4141414	0
8/02/2014	Feb-14	30m	Bird Island	A. tenuis	29.33	G. fuscoruber	2	0.068189567	Group	0.5670399	0
8/02/2014	Feb-14	30m	Bird Island	A. nasuta	31.67	G. quinquestrigatus	2	0.063151247	Pair	0.3656079	0
8/02/2014	Feb-14	30m	Bird Island	A. nasuta	37.67	G. erythrospilus	2	0.053092647	Pair	0.4141414	0
8/02/2014	Feb-14	30m	Bird Island	A. millepora	22.33	G. erythrospilus	2	0.089565607	Pair	0.4141414	0
8/02/2014	Feb-14	30m	Bird Island	A. nasuta	24.67	G. histrio	2	0.081070126	Pair	0.4283414	0
8/02/2014	Feb-14	30m	Bird Island	A. gemmifera	21	G. erythrospilus	2	0.095238095	Pair	0.4141414	0
9/02/2014	Feb-14	30m	Bird Island	E. horrida	67.67	G. acicularis	2	0.029555194	Group	0.5639098	0
9/02/2014	Feb-14	30m	Bird Island	E. horrida	65.33	G. acicularis	4	0.061227614	Group	0.5639098	0
9/02/2014	Feb-14	30m	Bird Island	E. horrida	34	G. acicularis	2	0.058823529	Group	0.5639098	0
9/02/2014	Feb-14	30m	Bird Island	E. horrida	33.67	G. acicularis	3	0.089100089	Group	0.5639098	0
9/02/2014	Feb-14	30m	Bird Island	E. horrida	33	G. acicularis	3	0.090909091	Group	0.5639098	0
9/02/2014	Feb-14	30m	Bird Island	A. intermedia	81.33	G. citrinus	3	0.036886758	Group	0.6333333	1
9/02/2014	Feb-14	30m	Bird Island	A. intermedia	69.67	G. citrinus	1	0.01435338	Group	0.6333333	0
10/02/2014	Feb-14	30m	Out Front	A. valida	26.67	G. oculolineatus	2	0.074990626	Pair	0.3867521	1
10/02/2014	Feb-14	30m	Out Front	A. valida	27	G. oculolineatus	2	0.074074074	Pair	0.3867521	0
10/02/2014	Feb-14	30m	Out Front	A. tenuis	18	G. oculolineatus	2	0.111111111	Pair	0.3867521	0
10/02/2014	Feb-14	30m	Out Front	A. tenuis	25	G. rivulatus	2	0.08	Group	0.6523474	0
10/02/2014	Feb-14	30m	Out Front	A. tenuis	18.67	G. brochus	1	0.053561864	Pair	0.3644354	0
10/02/2014	Feb-14	30m	Out Front	A. tenuis	20	G. brochus	2	0.1	Pair	0.3644354	0
10/02/2014	Feb-14	30m	Out Front	A. millepora	25.33	G. quinquestrigatus	2	0.078957758	Pair	0.3656079	0
10/02/2014	Feb-14	30m	Out Front	A. prostrata	26	G. fuscoruber	1	0.038461538	Group	0.5670399	0
10/02/2014	Feb-14	30m	Out Front	A. prostrata	26	G. quinquestrigatus	1	0.038461538	Pair	0.3656079	0
10/02/2014	Feb-14	30m	Out Front	A. tenuis	26	G. sp A	2	0.076923077	Pair	0.3333333	0
10/02/2014	Feb-14	30m	Out Front	A. prostrata	20	G. fuscoruber	2	0.1	Group	0.5670399	0
10/02/2014	Feb-14	30m	Osprey	A. prostrata	20.33	G. quinquestrigatus	6	0.295130349	Pair	0.3656079	1
10/02/2014	Feb-14	30m	Osprey	A. gemmifera	33.33	G. rivulatus	5	0.150015002	Group	0.6523474	0
10/02/2014	Feb-14	30m	Osprey	A. nasuta	28	G. histrio	3	0.107142857	Pair	0.4283414	0
10/02/2014	Feb-14	30m	Osprey	A. millepora	34	G. fuscoruber	2	0.058823529	Group	0.5670399	0
10/02/2014	Feb-14	30m	Osprey	A. millepora	34	G. erythrospilus	5	0.147058824	Pair	0.4141414	0
10/02/2014	Feb-14	30m	Osprey	A. tenuis	23.33	G. brochus	2	0.085726532	Pair	0.3644354	0
10/02/2014	Feb-14	30m	Osprey	A. gemmifera	25.33	G. rivulatus	3	0.118436636	Group	0.6523474	0
10/02/2014	Feb-14	30m	Osprey	A. gemmifera	28.33	G. rivulatus	2	0.070596541	Group	0.6523474	0
10/02/2014	Feb-14	30m	Osprey	A. gemmifera	29	G. fuscoruber	2	0.068965517	Group	0.5670399	0
10/02/2014	Feb-14	30m	Osprey	A. tenuis	16	G. brochus	2	0.125	Pair	0.3644354	0
10/02/2014	Feb-14	30m	Osprey	A. tenuis	18.33	G. brochus	2	0.109110747	Pair	0.3644354	0
11/02/2014	Feb-14	30m	Watsons	E. horrida	38	G. acicularis	5	0.131578947	Group	0.5639098	0
11/02/2014	Feb-14	30m	Watsons	E. horrida	70.67	G. acicularis	3	0.042450828	Group	0.5639098	0
11/02/2014	Feb-14	30m	Watsons	E. horrida	73.33	G. acicularis	2	0.027273967	Group	0.5639098	0
11/02/2014	Feb-14	30m	Watsons	Unidentified	21.33	G. okinawae	1	0.046882325	Group	0.4588235	0
11/02/2014	Feb-14	30m	Watsons	E. horrida	56.67	G. acicularis	4	0.070584083	Group	0.5639098	0
11/02/2014	Feb-14	30m	Watsons	E. horrida	51	G. acicularis	5	0.098039216	Group	0.5639098	0
11/02/2014	Feb-14	30m	Watsons	A. prostrata	27	G. quinquestrigatus	2	0.074074074	Pair	0.3656079	0
11/02/2014	Feb-14	30m	Watsons	A. tenuis	23.33	G. quinquestrigatus	1	0.042863266	Pair	0.3656079	0
11/02/2014	Feb-14	30m	Watsons	A. nasuta	19.67	G. histrio	1	0.050838841	Pair	0.4283414	0
11/02/2014	Feb-14	30m	Watsons	A. nasuta	26.67	G. histrio	2	0.074990626	Pair	0.4283414	0
11/02/2014	Feb-14	30m	Watsons	A. tenuis	26.67	G. brochus	2	0.074990626	Pair	0.3644354	0
11/02/2014	Feb-14	30m	Watsons	A. tenuis	26.67	G. erythrospilus	1	0.037495313	Pair	0.4141414	0
11/02/2014	Feb-14	30m	Watsons	A. valida	23	G. oculolineatus	1	0.043478261	Pair	0.3867521	0
11/02/2014	Feb-14	30m	Watsons	A. millepora	21.33	G. fuscoruber	2	0.093764651	Group	0.5670399	0
11/02/2014	Feb-14	30m	Watsons	A. nasuta	21	G. brochus	2	0.095238095	Pair	0.3644354	0
12/02/2014	Feb-14	30m	Horseshoe	A. nasuta	24.67	G. fuscoruber	2	0.081070126	Group	0.5670399	0
12/02/2014	Feb-14	30m	Horseshoe	A. nasuta	22.33	G. axillaris	2	0.089565607	Pair	0.3333333	0
12/02/2014	Feb-14	30m	Horseshoe	A. tenuis	15.33	G. oculolineatus	1	0.065231572	Pair	0.3867521	0
12/02/2014	Feb-14	30m	Horseshoe	A. prostrata	24.67	G. quinquestrigatus	1	0.040535063	Pair	0.3656079	0
12/02/2014	Feb-14	30m	Horseshoe	A. valida	31.67	G. oculolineatus	2	0.063151247	Pair	0.3867521	0
12/02/2014	Feb-14	30m	Horseshoe	A. tenuis	33.33	G. sp A	2	0.060006001	Pair	0.3333333	0
12/02/2014	Feb-14	30m	Horseshoe	A. tenuis	23.67	G. oculolineatus	2	0.084495142	Pair	0.3867521	0
12/02/2014	Feb-14	30m	Horseshoe	A. tenuis	29.67	G. fuscoruber	1	0.033704078	Group	0.5670399	0
12/02/2014	Feb-14	30m	Horseshoe	A. nasuta	30.33	G. histrio	2	0.065941312	Pair	0.4283414	0
12/02/2014	Feb-14	30m	Horseshoe	A. tenuis	32	G. sp A	2	0.0625	Pair	0.3333333	0
12/02/2014	Feb-14	30m	Horseshoe	A. tenuis	32	G. brochus	2	0.0625	Pair	0.3644354	0
12/02/2014	Feb-14	30m	Horseshoe	A. nasuta	32.67	G. oculolineatus	2	0.061218243	Pair	0.3867521	0
12/02/2014	Feb-14	30m	Horseshoe	A. nasuta	32.67	G. histrio	3	0.091827365	Pair	0.4283414	1
12/02/2014	Feb-14	30m	Horseshoe	A. nasuta	22	G. quinquestrigatus	2	0.090909091	Pair	0.3656079	0
12/02/2014	Feb-14	30m	Horseshoe	A. gemmifera	33	G. fuscoruber	1	0.03030303	Group	0.5670399	0
12/02/2014	Feb-14	30m	Horseshoe	A. gemmifera	33	G. quinquestrigatus	2	0.060606061	Pair	0.3656079	0
12/02/2014	Feb-14	30m	Horseshoe	A. gemmifera	33	G. rivulatus	1	0.03030303	Group	0.6523474	0
12/02/2014	Feb-14	30m	Horseshoe	A. millepora	24.67	G. fuscoruber	2	0.081070126	Group	0.5670399	0
12/02/2014	Feb-14	30m	Horseshoe	A. nasuta	20.67	G. brochus	1	0.048379294	Pair	0.3644354	0
12/02/2014	Feb-14	30m	Horseshoe	A. loripes	21.67	G. brochus	6	0.27688048	Pair	0.3644354	0
12/02/2014	Feb-14	30m	Horseshoe	A. nasuta	15	G. axillaris	1	0.066666667	Pair	0.3333333	0
12/02/2014	Feb-14	30m	Horseshoe	A. nasuta	31.67	G. axillaris	2	0.063151247	Pair	0.3333333	0
12/02/2014	Feb-14	30m	Horseshoe	A. millepora	31.33	G. fuscoruber	2	0.063836578	Group	0.5670399	0
12/02/2014	Feb-14	30m	Horseshoe	A. nasuta	34	G. histrio	2	0.058823529	Pair	0.4283414	0
12/02/2014	Feb-14	30m	Horseshoe	A. nasuta	24.67	G. quinquestrigatus	2	0.081070126	Pair	0.3656079	0
12/02/2014	Feb-14	30m	Horseshoe	A. valida	31.67	G. oculolineatus	2	0.063151247	Pair	0.3867521	0
12/02/2014	Feb-14	30m	Horseshoe	A. tenuis	31	G. sp A	2	0.064516129	Pair	0.3333333	0
12/02/2014	Feb-14	30m	Horseshoe	A. secale	26.67	G. brochus	2	0.074990626	Pair	0.3644354	0
12/02/2014	Feb-14	30m	Horseshoe	A. nasuta	23.33	G. quinquestrigatus	2	0.085726532	Pair	0.3656079	0
12/02/2014	Feb-14	30m	Horseshoe	A. secale	25.67	G. oculolineatus	1	0.03895598	Pair	0.3867521	0
13/02/2014	Feb-14	30m	Picnic	S. hystrix	31.33	G. ceramensis	1	0.031918289	Pair	0.3589744	0
13/02/2014	Feb-14	30m	Picnic	S. hystrix	19.67	G. ceramensis	1	0.050838841	Pair	0.3589744	0
13/02/2014	Feb-14	30m	Picnic	S. hystrix	26	G. ceramensis	2	0.076923077	Pair	0.3589744	0
13/02/2014	Feb-14	30m	Picnic	S. hystrix	23.67	G. ceramensis	2	0.084495142	Pair	0.3589744	0
13/02/2014	Feb-14	30m	Picnic	S. hystrix	33.33	G. ceramensis	1	0.030003	Pair	0.3589744	0
13/02/2014	Feb-14	30m	Picnic	A. gemmifera	38.67	G. fuscoruber	6	0.155159038	Group	0.5670399	1
13/02/2014	Feb-14	30m	Picnic	S. hystrix	23.67	G. ceramensis	2	0.084495142	Pair	0.3589744	1
13/02/2014	Feb-14	30m	Picnic	S. hystrix	25.33	G. ceramensis	2	0.078957758	Pair	0.3589744	0
13/02/2014	Feb-14	30m	Picnic	S. hystrix	23.67	G. ceramensis	2	0.084495142	Pair	0.3589744	0
13/02/2014	Feb-14	30m	Ghost	A. intermedia	111.67	G. citrinus	6	0.053729739	Group	0.6333333	0
14/02/2014	Feb-14	30m	Ghost	A. nasuta	31	G. okinawae	1	0.032258065	Group	0.4588235	0
14/02/2014	Feb-14	30m	Ghost	A. nasuta	31	G. sp A	2	0.064516129	Pair	0.3333333	0
15/02/2014	Feb-14	30m	Crystal	A. valida	21.67	G. quinquestrigatus	2	0.092293493	Pair	0.3656079	0
15/02/2014	Feb-14	30m	Crystal	A. loripes	26	G. brochus	5	0.192307692	Pair	0.3644354	0
15/02/2014	Feb-14	30m	Crystal	A. valida	17.33	G. quinquestrigatus	2	0.115406809	Pair	0.3656079	0
15/02/2014	Feb-14	30m	Crystal	A. cerealis	15	G. histrio	1	0.066666667	Pair	0.4283414	0
15/02/2014	Feb-14	30m	Crystal	A. loripes	22.67	G. histrio	1	0.04411116	Pair	0.4283414	0
15/02/2014	Feb-14	30m	Crystal	A. nasuta	20.33	G. quinquestrigatus	1	0.049188392	Pair	0.3656079	0
15/02/2014	Feb-14	30m	Crystal	A. tenuis	25.33	G. sp A	2	0.078957758	Pair	0.3333333	0
15/02/2014	Feb-14	30m	Crystal	A. prostrata	24.33	G. fuscoruber	2	0.082203042	Group	0.5670399	0
15/02/2014	Feb-14	30m	Crystal	A. tenuis	26.67	G. brochus	1	0.037495313	Pair	0.3644354	0
15/02/2014	Feb-14	30m	Crystal	A. nasuta	20.67	G. histrio	2	0.096758587	Pair	0.4283414	0
15/02/2014	Feb-14	30m	Crystal	A. gemmifera	31.67	G. rivulatus	6	0.189453742	Group	0.6523474	0
15/02/2014	Feb-14	30m	Bommie bay	A. valida	23.33	G. oculolineatus	1	0.042863266	Pair	0.3867521	0
15/02/2014	Feb-14	30m	Bommie bay	A. tenuis	19.33	G. quinquestrigatus	2	0.103466115	Pair	0.3656079	0
15/02/2014	Feb-14	30m	Bommie bay	A. gemmifera	16	G. rivulatus	2	0.125	Group	0.6523474	0
15/02/2014	Feb-14	30m	Bommie bay	A. cerealis	14.33	G. quinquestrigatus	2	0.139567341	Pair	0.3656079	0
15/02/2014	Feb-14	30m	Bommie bay	A. nasuta	22.33	G. rivulatus	2	0.089565607	Group	0.6523474	0
16/02/2014	Feb-14	30m	Big Vickey	A. nasuta	29.33	G. histrio	2	0.068189567	Pair	0.4283414	0
16/02/2014	Feb-14	30m	Big Vickey	A. tenuis	21	G. quinquestrigatus	2	0.095238095	Pair	0.3656079	0
16/02/2014	Feb-14	30m	Big Vickey	A. tenuis	21	G. fuscoruber	2	0.095238095	Group	0.5670399	0
16/02/2014	Feb-14	30m	Big Vickey	A. tenuis	25	G. sp A	1	0.04	Pair	0.3333333	0
16/02/2014	Feb-14	30m	Big Vickey	A. millepora	23.67	G. quinquestrigatus	2	0.084495142	Pair	0.3656079	0
16/02/2014	Feb-14	30m	Big Vickey	A. millepora	23.67	G. fuscoruber	1	0.042247571	Group	0.5670399	0
16/02/2014	Feb-14	30m	Big Vickey	A. tenuis	35.33	G. brochus	2	0.056609114	Pair	0.3644354	0
16/02/2014	Feb-14	30m	Big Vickey	A. millepora	28.67	G. quinquestrigatus	2	0.06975933	Pair	0.3656079	0
16/02/2014	Feb-14	30m	Big Vickey	A. millepora	28.67	G. fuscoruber	2	0.06975933	Group	0.5670399	0
16/02/2014	Feb-14	30m	Big Vickey	A. millepora	28.67	G. fuscoruber	2	0.06975933	Group	0.5670399	0
16/02/2014	Feb-14	30m	Big Vickey	A. nasuta	25.67	G. histrio	2	0.077911959	Pair	0.4283414	0
16/02/2014	Feb-14	30m	Big Vickey	A. nasuta	25.67	G. axillaris	1	0.03895598	Pair	0.3333333	0
17/02/2014	Feb-14	30m	Lizard Head	A. tenuis	22	G. quinquestrigatus	1	0.045454545	Pair	0.3656079	0
17/02/2014	Feb-14	30m	Lizard Head	A. latistella	28.67	G. oculolineatus	1	0.034879665	Pair	0.3867521	0
17/02/2014	Feb-14	30m	Lizard Head	A. nasuta	25	G. histrio	1	0.04	Pair	0.4283414	0
17/02/2014	Feb-14	30m	Lizard Head	A. secale	31.67	G. erythrospilus	2	0.063151247	Pair	0.4141414	0
17/02/2014	Feb-14	30m	Lizard Head	A. latistella	28	G. oculolineatus	4	0.142857143	Pair	0.3867521	0
17/02/2014	Feb-14	30m	Lizard Head	A. tenuis	25.67	G. erythrospilus	3	0.116867939	Pair	0.4141414	0
17/02/2014	Feb-14	30m	Lizard Head	A. latistella	18.67	G. oculolineatus	2	0.107123728	Pair	0.3867521	0
17/02/2014	Feb-14	30m	Lizard Head	A. latistella	32	G. oculolineatus	2	0.0625	Pair	0.3867521	0
17/02/2014	Feb-14	30m	Lizard Head	S. hystrix	31.67	G. ceramensis	2	0.063151247	Pair	0.3589744	0
17/02/2014	Feb-14	30m	Lizard Head	A. loripes	20.33	G. brochus	2	0.098376783	Pair	0.3644354	0
17/02/2014	Feb-14	30m	Lizard Head	A. nasuta	25	G. quinquestrigatus	1	0.04	Pair	0.3656079	0
17/02/2014	Feb-14	30m	Lizard Head	A. loripes	30.67	G. rivulatus	7	0.228236061	Group	0.6523474	0
17/02/2014	Feb-14	30m	Lizard Head	A. nasuta	25.67	G. quinquestrigatus	1	0.03895598	Pair	0.3656079	0
17/02/2014	Feb-14	30m	Lizard Head	A. nasuta	27.67	G. quinquestrigatus	2	0.072280448	Pair	0.3656079	0
17/02/2014	Feb-14	30m	Lizard Head	A. spathulata	23	G. quinquestrigatus	1	0.043478261	Pair	0.3656079	0
19/02/2014	Feb-14	30m	Lizard Head	A. nasuta	21	G. brochus	1	0.047619048	Pair	0.3644354	0
19/02/2014	Feb-14	30m	Lizard Head	A. nasuta	23.33	G. histrio	1	0.042863266	Pair	0.4283414	0
19/02/2014	Feb-14	30m	Lizard Head	A. gemmifera	16.67	G. erythrospilus	2	0.119976005	Pair	0.4141414	0
19/02/2014	Feb-14	30m	Lizard Head	A. tenuis	15	G. quinquestrigatus	1	0.066666667	Pair	0.3656079	0
19/02/2014	Feb-14	30m	Lizard Head	A. spathulata	20.67	G. erythrospilus	1	0.048379294	Pair	0.4141414	0
19/02/2014	Feb-14	30m	Lizard Head	A. cerealis	22	G. quinquestrigatus	2	0.090909091	Pair	0.3656079	0
19/02/2014	Feb-14	30m	Lizard Head	A. nasuta	28.67	G. erythrospilus	1	0.034879665	Pair	0.4141414	0
19/02/2014	Feb-14	30m	Lizard Head	A. nasuta	33	G. erythrospilus	2	0.060606061	Pair	0.4141414	0
19/02/2014	Feb-14	30m	Coconut	A. nasuta	22	G. histrio	2	0.090909091	Pair	0.4283414	0
19/02/2014	Feb-14	30m	Coconut	A. gemmifera	18.33	G. fuscoruber	2	0.109110747	Group	0.5670399	0
19/02/2014	Feb-14	30m	Coconut	A. nasuta	16.67	G. quinquestrigatus	2	0.119976005	Pair	0.3656079	0
19/02/2014	Feb-14	30m	Coconut	A. nasuta	19.67	G. quinquestrigatus	2	0.101677682	Pair	0.3656079	0
19/02/2014	Feb-14	30m	Coconut	A. nasuta	23	G. quinquestrigatus	2	0.086956522	Pair	0.3656079	0
19/02/2014	Feb-14	30m	Coconut	A. nasuta	21.67	G. quinquestrigatus	2	0.092293493	Pair	0.3656079	0
19/02/2014	Feb-14	30m	Coconut	A. latistella	30.67	G. oculolineatus	1	0.032605152	Pair	0.3867521	0
19/02/2014	Feb-14	30m	Coconut	A. tenuis	25.33	G. sp A	1	0.039478879	Pair	0.3333333	0
19/02/2014	Feb-14	30m	Coconut	A. nasuta	28.33	G. histrio	1	0.03529827	Pair	0.4283414	0
20/02/2014	Feb-14	30m	Picnic	S. hystrix	23	G. ceramensis	2	0.086956522	Pair	0.3589744	0
20/02/2014	Feb-14	30m	Picnic	S. hystrix	25.33	G. ceramensis	1	0.039478879	Pair	0.3589744	0
20/02/2014	Feb-14	30m	Picnic	A. millepora	40.33	G. okinawae	2	0.049590875	Group	0.4588235	0
20/02/2014	Feb-14	30m	Picnic	S. hystrix	28.33	G. ceramensis	3	0.105894811	Pair	0.3589744	0
20/02/2014	Feb-14	30m	Picnic	S. hystrix	29.67	G. ceramensis	1	0.033704078	Pair	0.3589744	1
20/02/2014	Feb-14	30m	Picnic	A. gemmifera	24	G. quinquestrigatus	2	0.083333333	Pair	0.3656079	0
20/02/2014	Feb-14	30m	Picnic	S. hystrix	29	G. ceramensis	2	0.068965517	Pair	0.3589744	0
20/02/2014	Feb-14	30m	Picnic	E. horrida	62.33	G. acicularis	2	0.032087277	Group	0.5639098	0
20/02/2014	Feb-14	30m	Picnic	S. pistillata	31	G. ceramensis	2	0.064516129	Pair	0.3589744	0
20/02/2014	Feb-14	30m	Picnic	A. tenuis	24	G. okinawae	2	0.083333333	Group	0.4588235	0
20/02/2014	Feb-14	30m	Picnic	E. horrida	60.33	G. acicularis	2	0.033151003	Group	0.5639098	1
20/02/2014	Feb-14	30m	Picnic	E. horrida	38	G. acicularis	2	0.052631579	Group	0.5639098	0
20/02/2014	Feb-14	30m	Picnic	E. horrida	34.33	G. acicularis	2	0.058258083	Group	0.5639098	0
20/02/2014	Feb-14	30m	Picnic	E. horrida	67.33	G. acicularis	3	0.044556661	Group	0.5639098	0
20/02/2014	Feb-14	30m	Picnic	S. pistillata	24.67	G. ceramensis	2	0.081070126	Pair	0.3589744	0
20/02/2014	Feb-14	30m	Picnic	A. gemmifera	26	G. fuscoruber	1	0.038461538	Group	0.5670399	0
20/02/2014	Feb-14	30m	Picnic	A. rosaria	23.33	G. okinawae	1	0.042863266	Group	0.4588235	0
21/02/2014	Feb-14	30m	Bird Island	A. nasuta	16.67	G. quinquestrigatus	2	0.119976005	Pair	0.3656079	0
21/02/2014	Feb-14	30m	Bird Island	A. nasuta	20.33	G. axillaris	2	0.098376783	Pair	0.3333333	0
21/02/2014	Feb-14	30m	Bird Island	A. nasuta	15	G. quinquestrigatus	2	0.133333333	Pair	0.3656079	0
21/02/2014	Feb-14	30m	Bird Island	A. nasuta	27	G. histrio	3	0.111111111	Pair	0.4283414	0
21/02/2014	Feb-14	30m	Bird Island	A. secale	22	G. fuscoruber	1	0.045454545	Group	0.5670399	0
21/02/2014	Feb-14	30m	Bird Island	A. nasuta	20	G. quinquestrigatus	2	0.1	Pair	0.3656079	0
21/02/2014	Feb-14	30m	Bird Island	A. valida	15.67	G. quinquestrigatus	1	0.063816209	Pair	0.3656079	0
21/02/2014	Feb-14	30m	Bird Island	A. nasuta	18	G. histrio	2	0.111111111	Pair	0.4283414	0
21/02/2014	Feb-14	30m	Bird Island	A. millepora	22	G. histrio	2	0.090909091	Pair	0.4283414	0
21/02/2014	Feb-14	30m	Bird Island	A. tenuis	29.33	G. brochus	2	0.068189567	Pair	0.3644354	0
21/02/2014	Feb-14	30m	Bird Island	A. nasuta	13.67	G. histrio	2	0.146305779	Pair	0.4283414	0
21/02/2014	Feb-14	30m	Bird Island	A. nasuta	22	G. quinquestrigatus	2	0.090909091	Pair	0.3656079	0
21/02/2014	Feb-14	30m	Bird Island	A. nasuta	23	G. oculolineatus	2	0.086956522	Pair	0.3867521	0
21/02/2014	Feb-14	30m	Bird Island	A. millepora	26.67	G. axillaris	2	0.074990626	Pair	0.3333333	0
21/02/2014	Feb-14	30m	Bird Island	A. nasuta	23	G. quinquestrigatus	2	0.086956522	Pair	0.3656079	0
21/02/2014	Feb-14	30m	Bird Island	A. nasuta	32.33	G. rivulatus	6	0.185586143	Group	0.6523474	0
21/02/2014	Feb-14	30m	Bird Island	A. humillis	28.33	G. fuscoruber	2	0.070596541	Group	0.5670399	0
21/02/2014	Feb-14	30m	Bird Island	A. gemmifera	33	G. rivulatus	5	0.151515152	Group	0.6523474	0
21/02/2014	Feb-14	30m	Bird Island	A. nasuta	18.33	G. histrio	2	0.109110747	Pair	0.4283414	0
21/02/2014	Feb-14	30m	Bird Island	A. nasuta	16.67	G. oculolineatus	2	0.119976005	Pair	0.3867521	0
22/02/2014	Feb-14	30m	Watsons	A. cerealis	19	G. histrio	1	0.052631579	Pair	0.4283414	0
22/02/2014	Feb-14	30m	Watsons	A. millepora	14	G. erythrospilus	1	0.071428571	Pair	0.4141414	0
22/02/2014	Feb-14	30m	Watsons	A. gemmifera	33	G. rivulatus	2	0.060606061	Group	0.6523474	0
22/02/2014	Feb-14	30m	Watsons	A. gemmifera	33	G. fuscoruber	2	0.060606061	Group	0.5670399	0
22/02/2014	Feb-14	30m	Watsons	A. gemmifera	18.33	G. rivulatus	2	0.109110747	Group	0.6523474	0
22/02/2014	Feb-14	30m	Watsons	A. cerealis	11.33	G. histrio	1	0.088261253	Pair	0.4283414	0
22/02/2014	Feb-14	30m	Watsons	A. nasuta	12.67	G. histrio	1	0.078926598	Pair	0.4283414	0
22/02/2014	Feb-14	30m	Watsons	A. torreseana	29.67	Unknown hybrid	4	0.134816313	Group	0.6333333	0
22/02/2014	Feb-14	30m	Watsons	A. torreseana	29.67	G. rivulatus	4	0.134816313	Group	0.6523474	0
22/02/2014	Feb-14	30m	Watsons	A. gemmifera	25.67	G. oculolineatus	2	0.077911959	Pair	0.3867521	0
22/02/2014	Feb-14	30m	Watsons	A. millepora	16.33	G. fuscoruber	2	0.122473974	Group	0.5670399	0
22/02/2014	Feb-14	30m	Watsons	A. rosaria	16.67	G. brochus	3	0.179964007	Pair	0.3644354	1
22/02/2014	Feb-14	30m	Watsons	A. nasuta	29.33	G. erythrospilus	2	0.068189567	Pair	0.4141414	0
22/02/2014	Feb-14	30m	Watsons	A. torreseana	26	Unknown hybrid	2	0.076923077	Group	0.6333333	0
22/02/2014	Feb-14	30m	Watsons	A. torreseana	26	G. quinquestrigatus	5	0.192307692	Pair	0.3656079	0
22/02/2014	Feb-14	30m	Watsons	A. divaricata	25	G. sp D	2	0.08	Pair	0.3333333	0
22/02/2014	Feb-14	30m	Watsons	A. torreseana	23.67	Unknown hybrid	2	0.084495142	Group	0.6333333	0
22/02/2014	Feb-14	30m	Watsons	A. torreseana	20.67	G. quinquestrigatus	2	0.096758587	Pair	0.3656079	0
22/02/2014	Feb-14	30m	Watsons	A. nasuta	23.33	G. erythrospilus	2	0.085726532	Pair	0.4141414	0
22/02/2014	Feb-14	30m	Watsons	A. nasuta	28	G. oculolineatus	2	0.071428571	Pair	0.3867521	0
22/02/2014	Feb-14	30m	Watsons	A. loripes	11	G. brochus	2	0.181818182	Pair	0.3644354	0
22/02/2014	Feb-14	30m	Watsons	A. humillis	18	G. quinquestrigatus	2	0.111111111	Pair	0.3656079	0
22/02/2014	Feb-14	30m	Watsons	A. millepora	25.33	G. erythrospilus	1	0.039478879	Pair	0.4141414	0
22/02/2014	Feb-14	30m	Watsons	A. millepora	25.33	G. fuscoruber	1	0.039478879	Group	0.5670399	0
22/02/2014	Feb-14	30m	Watsons	A. loripes	17.67	G. brochus	2	0.113186191	Pair	0.3644354	0
23/02/2014	Feb-14	30m	Out Front	A. latistella	86	G. citrinus	2	0.023255814	Group	0.6333333	0
23/02/2014	Feb-14	30m	Out Front	A. nasuta	16	G. brochus	1	0.0625	Pair	0.3644354	0
23/02/2014	Feb-14	30m	Out Front	A. nasuta	19	G. quinquestrigatus	2	0.105263158	Pair	0.3656079	0
23/02/2014	Feb-14	30m	Out Front	A. valida	24.67	G. oculolineatus	2	0.081070126	Pair	0.3867521	0
23/02/2014	Feb-14	30m	Out Front	A. valida	20.67	G. oculolineatus	2	0.096758587	Pair	0.3867521	0
23/02/2014	Feb-14	30m	Out Front	A. nasuta	20	G. quinquestrigatus	2	0.1	Pair	0.3656079	1
23/02/2014	Feb-14	30m	Turtle	A. gemmifera	22.67	G. rivulatus	2	0.08822232	Group	0.6523474	0
23/02/2014	Feb-14	30m	Turtle	A. torreseana	29.33	Unknown hybrid	2	0.068189567	Group	0.6333333	0
23/02/2014	Feb-14	30m	Turtle	A. loripes	16	G. brochus	1	0.0625	Pair	0.3644354	0
23/02/2014	Feb-14	30m	Turtle	A. loripes	16	G. oculolineatus	2	0.125	Pair	0.3867521	0
23/02/2014	Feb-14	30m	Turtle	A. humillis	23	Unknown hybrid	7	0.304347826	Group	0.6333333	0
23/02/2014	Feb-14	30m	Turtle	A. torreseana	32.67	Unknown hybrid	4	0.122436486	Group	0.6333333	0
23/02/2014	Feb-14	30m	Turtle	A. torreseana	30	Unknown hybrid	2	0.066666667	Group	0.6333333	0
23/02/2014	Feb-14	30m	Turtle	A. cerealis	17.67	G. erythrospilus	1	0.056593096	Pair	0.4141414	0
23/02/2014	Feb-14	30m	Turtle	A. cerealis	17.67	G. fuscoruber	1	0.056593096	Group	0.5670399	0
24/02/2014	Feb-14	30m	Ghost	A. loripes	13.67	G. brochus	3	0.219458669	Pair	0.3644354	0
24/02/2014	Feb-14	30m	Ghost	A. loripes	18.67	G. brochus	2	0.107123728	Pair	0.3644354	0
24/02/2014	Feb-14	30m	Ghost	A. loripes	13	G. brochus	2	0.153846154	Pair	0.3644354	0
24/02/2014	Feb-14	30m	Ghost	A. millepora	25.67	G. quinquestrigatus	2	0.077911959	Pair	0.3656079	0
24/02/2014	Feb-14	30m	Ghost	A. humillis	29.67	G. quinquestrigatus	2	0.067408156	Pair	0.3656079	0
24/02/2014	Feb-14	30m	Ghost	A. millepora	13.67	G. erythrospilus	1	0.07315289	Pair	0.4141414	0
24/02/2014	Feb-14	30m	Ghost	A. loripes	26.33	G. oculolineatus	4	0.151917964	Pair	0.3867521	0
24/02/2014	Feb-14	30m	Ghost	A. humillis	24.67	G. quinquestrigatus	2	0.081070126	Pair	0.3656079	0
24/02/2014	Feb-14	30m	Ghost	A. tenuis	17	G. erythrospilus	2	0.117647059	Pair	0.4141414	0
24/02/2014	Feb-14	30m	Ghost	A. nasuta	22.67	G. brochus	2	0.08822232	Pair	0.3644354	0
24/02/2014	Feb-14	30m	Ghost	A. intermedia	80.67	G. okinawae	2	0.024792364	Group	0.4588235	0
24/02/2014	Feb-14	30m	Ghost	A. intermedia	80.67	G. citrinus	2	0.024792364	Group	0.6333333	0
24/02/2014	Feb-14	30m	Ghost	A. intermedia	76	G. citrinus	8	0.105263158	Group	0.6333333	0
24/02/2014	Feb-14	30m	Ghost	A. intermedia	61.67	G. citrinus	4	0.064861359	Group	0.6333333	0
25/02/2014	Feb-14	30m	Turtle	A. tenuis	17	G. sp A	2	0.117647059	Pair	0.3333333	0
25/02/2014	Feb-14	30m	Turtle	A. tenuis	16.33	G. brochus	2	0.122473974	Pair	0.3644354	0
25/02/2014	Feb-14	30m	Turtle	S. pistillata	27.67	G. ceramensis	2	0.072280448	Pair	0.3589744	0
25/02/2014	Feb-14	30m	Turtle	A. nasuta	19.67	G. histrio	2	0.101677682	Pair	0.4283414	0
25/02/2014	Feb-14	30m	Turtle	S. pistillata	32.33	G. ceramensis	2	0.061862048	Pair	0.3589744	0
25/02/2014	Feb-14	30m	Turtle	A. nasuta	21.67	G. histrio	2	0.092293493	Pair	0.4283414	0
25/02/2014	Feb-14	30m	Turtle	A. loripes	31.33	G. okinawae	1	0.031918289	Group	0.4588235	0
25/02/2014	Feb-14	30m	Turtle	A. loripes	31.33	G. quinquestrigatus	2	0.063836578	Pair	0.3656079	0
25/02/2014	Feb-14	30m	Turtle	A. millepora	25.33	G. erythrospilus	2	0.078957758	Pair	0.4141414	0
25/02/2014	Feb-14	30m	Turtle	A. prostrata	43.33	G. fuscoruber	10	0.230786984	Group	0.5670399	0
25/02/2014	Feb-14	30m	Turtle	A. nasuta	38.67	G. erythrospilus	4	0.103439359	Pair	0.4141414	0
25/02/2014	Feb-14	30m	Turtle	A. nasuta	38.67	G. fuscoruber	2	0.051719679	Group	0.5670399	0
25/02/2014	Feb-14	30m	Turtle	A. prostrata	41.67	G. okinawae	2	0.04799616	Group	0.4588235	0
25/02/2014	Feb-14	30m	Turtle	A. prostrata	41.67	G. fuscoruber	5	0.119990401	Group	0.5670399	0
26/02/2014	Feb-14	30m	Out Front	E. horrida	58	G. acicularis	2	0.034482759	Group	0.5639098	0
26/02/2014	Feb-14	30m	Out Front	A. gemmifera	23.33	G. fuscoruber	2	0.085726532	Group	0.5670399	0
26/02/2014	Feb-14	30m	Out Front	A. loripes	15.33	G. brochus	2	0.130463144	Pair	0.3644354	0
26/02/2014	Feb-14	30m	Out Front	A. prostrata	32.33	G. fuscoruber	11	0.340241262	Group	0.5670399	0
26/02/2014	Feb-14	30m	Out Front	A. prostrata	32.33	G. quinquestrigatus	3	0.092793071	Pair	0.3656079	0
26/02/2014	Feb-14	30m	Out Front	A. millepora	35.33	Unknown hybrid	5	0.141522785	Group	0.6333333	0
26/02/2014	Feb-14	30m	Out Front	A. millepora	35.33	G. erythrospilus	3	0.084913671	Pair	0.4141414	1
26/02/2014	Feb-14	30m	Out Front	A. millepora	34	G. erythrospilus	2	0.058823529	Pair	0.4141414	0
26/02/2014	Feb-14	30m	Out Front	A. millepora	48.33	G. erythrospilus	5	0.103455411	Pair	0.4141414	1
26/02/2014	Feb-14	30m	Out Front	A. millepora	48.33	G. fuscoruber	9	0.186219739	Group	0.5670399	0
26/02/2014	Feb-14	30m	Out Front	A. millepora	48.33	G. axillaris	1	0.020691082	Pair	0.3333333	0
26/02/2014	Feb-14	30m	Out Front	A. millepora	46.67	G. erythrospilus	2	0.042854082	Pair	0.4141414	0
26/02/2014	Feb-14	30m	Ghost	A. grandis	57	G. okinawae	4	0.070175439	Group	0.4588235	0
26/02/2014	Feb-14	30m	Ghost	A. grandis	48.67	G. okinawae	4	0.082186152	Group	0.4588235	0
26/02/2014	Feb-14	30m	Ghost	A. grandis	30	G. okinawae	2	0.066666667	Group	0.4588235	0
26/02/2014	Feb-14	30m	Ghost	A. grandis	111	G. okinawae	3	0.027027027	Group	0.4588235	0
26/02/2014	Feb-14	30m	Ghost	A. grandis	111	G. citrinus	2	0.018018018	Group	0.6333333	0
26/02/2014	Feb-14	30m	Ghost	A. intermedia	77.33	G. citrinus	9	0.116384327	Group	0.6333333	0
26/02/2014	Feb-14	30m	Ghost	A. nasuta	26	G. histrio	2	0.076923077	Pair	0.4283414	0
26/02/2014	Feb-14	30m	Ghost	A. nasuta	26	G. okinawae	1	0.038461538	Group	0.4588235	0
26/02/2014	Feb-14	30m	Ghost	A. nasuta	26	G. histrio	2	0.076923077	Pair	0.4283414	0
26/02/2014	Feb-14	30m	Ghost	A. gemmifera	32.33	G. okinawae	2	0.061862048	Group	0.4588235	0
26/02/2014	Feb-14	30m	Ghost	A. loripes	22.67	G. okinawae	1	0.04411116	Group	0.4588235	0
26/02/2014	Feb-14	30m	Ghost	A. loripes	22.67	G. brochus	1	0.04411116	Pair	0.3644354	0
26/02/2014	Feb-14	30m	Ghost	A. millepora	26.67	G. okinawae	1	0.037495313	Group	0.4588235	0
26/02/2014	Feb-14	30m	Ghost	A. millepora	26.67	G. fuscoruber	2	0.074990626	Group	0.5670399	0
26/02/2014	Feb-14	30m	Ghost	A. intermedia	54.33	G. okinawae	1	0.018406037	Group	0.4588235	0
26/02/2014	Feb-14	30m	Ghost	A. intermedia	112	G. okinawae	1	0.008928571	Group	0.4588235	0
26/02/2014	Feb-14	30m	Ghost	E. horrida	94.67	G. acicularis	2	0.021126017	Group	0.5639098	0
27/02/2014	Feb-14	Cross	Palfrey	A. nasuta	19.66666667	G. erythrospilus	1	0.050847458	Pair	0.4141414	0
27/02/2014	Feb-14	Cross	Palfrey	A. nasuta	23.33333333	G. erythrospilus	2	0.085714286	Pair	0.4141414	0
27/02/2014	Feb-14	Cross	Palfrey	A. millepora	27	G. erythrospilus	4	0.148148148	Pair	0.4141414	2
27/02/2014	Feb-14	Cross	Palfrey	A. gemmifera	16	G. rivulatus	1	0.0625	Group	0.6523474	0
27/02/2014	Feb-14	Cross	Palfrey	A. nasuta	33	G. histrio	2	0.060606061	Pair	0.4283414	0
27/02/2014	Feb-14	Cross	Palfrey	A. millepora	10.66666667	NONE	0	0	NA	NA	0
27/02/2014	Feb-14	Cross	Palfrey	A. prostrata	34.33333333	G. erythrospilus	2	0.058252427	Pair	0.4141414	0
27/02/2014	Feb-14	Cross	Palfrey	A. prostrata	34.33333333	G. fuscoruber	5	0.145631068	Group	0.5670399	0
27/02/2014	Feb-14	Cross	Palfrey	A. cerealis	10.33333333	G. quinquestrigatus	2	0.193548387	Pair	0.3656079	0
27/02/2014	Feb-14	Cross	Palfrey	A. millepora	25.66666667	G. erythrospilus	2	0.077922078	Pair	0.4141414	0
27/02/2014	Feb-14	Cross	Palfrey	A. prostrata	26.66666667	NONE	0	0	NA	NA	0
27/02/2014	Feb-14	Cross	Palfrey	A. nasuta	22.33333333	G. erythrospilus	2	0.089552239	Pair	0.4141414	0
27/02/2014	Feb-14	Cross	Palfrey	A. nasuta	17.66666667	G. okinawae	1	0.056603774	Group	0.4588235	0
27/02/2014	Feb-14	Cross	Palfrey	A. millepora	28.66666667	G. fuscoruber	2	0.069767442	Group	0.5670399	0
27/02/2014	Feb-14	Cross	Palfrey	A. nasuta	24.33333333	G. erythrospilus	2	0.082191781	Pair	0.4141414	0
27/02/2014	Feb-14	Cross	Palfrey	A. nasuta	13.33333333	G. histrio	1	0.075	Pair	0.4283414	1
27/02/2014	Feb-14	Cross	Palfrey	A. nasuta	13.66666667	G. brochus	1	0.073170732	Pair	0.3644354	0
27/02/2014	Feb-14	Cross	Palfrey	A. tenuis	19.33333333	G. brochus	2	0.103448276	Pair	0.3644354	0
27/02/2014	Feb-14	Cross	Palfrey	A. loripes	23	NONE	0	0	NA	NA	0
27/02/2014	Feb-14	Cross	Palfrey	A. nasuta	19	G. erythrospilus	1	0.052631579	Pair	0.4141414	1
27/02/2014	Feb-14	Cross	Palfrey	Unidentified	21.66666667	NONE	0	0	NA	NA	0
27/02/2014	Feb-14	Cross	Palfrey	A. nasuta	17.33333333	G. fuscoruber	2	0.115384615	Group	0.5670399	0
27/02/2014	Feb-14	Cross	Palfrey	Unidentified	17	NONE	0	0	NA	NA	0
27/02/2014	Feb-14	Cross	Palfrey	A. loripes	11	NONE	0	0	NA	NA	0
27/02/2014	Feb-14	Cross	Palfrey	A. nasuta	17	G. erythrospilus	1	0.058823529	Pair	0.4141414	0
27/02/2014	Feb-14	Cross	Palfrey	A. millepora	19	G. fuscoruber	3	0.157894737	Group	0.5670399	0
27/02/2014	Feb-14	Cross	Palfrey	A. millepora	27.66666667	G. fuscoruber	2	0.072289157	Group	0.5670399	0
27/02/2014	Feb-14	Cross	Palfrey	A. millepora	27.66666667	G. erythrospilus	1	0.036144578	Pair	0.4141414	1
27/02/2014	Feb-14	Cross	Palfrey	A. nasuta	15	G. erythrospilus	1	0.066666667	Pair	0.4141414	0
27/02/2014	Feb-14	Cross	Palfrey	A. nasuta	18.66666667	G. erythrospilus	1	0.053571429	Pair	0.4141414	0
27/02/2014	Feb-14	Cross	Palfrey	A. nasuta	29.33333333	G. erythrospilus	2	0.068181818	Pair	0.4141414	0
27/02/2014	Feb-14	Cross	Palfrey	A. nasuta	29.33333333	G. fuscoruber	2	0.068181818	Group	0.5670399	1
27/02/2014	Feb-14	Cross	Palfrey	A. nasuta	12.33333333	NONE	0	0	NA	NA	0
27/02/2014	Feb-14	Cross	Palfrey	A. nasuta	24.66666667	G. oculolineatus	1	0.040540541	Pair	0.3867521	0
27/02/2014	Feb-14	Cross	Palfrey	A. nasuta	23	G. oculolineatus	1	0.043478261	Pair	0.3867521	0
27/02/2014	Feb-14	Cross	Palfrey	A. nasuta	20	G. oculolineatus	1	0.05	Pair	0.3867521	0
27/02/2014	Feb-14	Cross	Palfrey	A. nasuta	20	G. erythrospilus	1	0.05	Pair	0.4141414	0
27/02/2014	Feb-14	Cross	Palfrey	Unidentified	11.33333333	G. erythrospilus	1	0.088235294	Pair	0.4141414	1
27/02/2014	Feb-14	Cross	Palfrey	S. hystrix	25	G. ceramensis	2	0.08	Pair	0.3589744	0
27/02/2014	Feb-14	Cross	Palfrey	A. loripes	19.33333333	G. erythrospilus	2	0.103448276	Pair	0.4141414	0
27/02/2014	Feb-14	Cross	Palfrey	A. tenuis	16.66666667	G. erythrospilus	1	0.06	Pair	0.4141414	0
27/02/2014	Feb-14	Cross	Palfrey	A. tenuis	16.66666667	G. fuscoruber	1	0.06	Group	0.5670399	0
27/02/2014	Feb-14	Cross	Palfrey	A. gemmifera	18.33333333	G. oculolineatus	1	0.054545455	Pair	0.3867521	0
27/02/2014	Feb-14	Cross	Palfrey	A. gemmifera	17	NONE	0	0	NA	NA	0
27/02/2014	Feb-14	Cross	Palfrey	A. gemmifera	11.66666667	NONE	0	0	NA	NA	0
27/02/2014	Feb-14	Cross	Palfrey	A. millepora	37	G. fuscoruber	2	0.054054054	Group	0.5670399	0
27/02/2014	Feb-14	Cross	Palfrey	A. nasuta	22.33333333	G. histrio	2	0.089552239	Pair	0.4283414	0
27/02/2014	Feb-14	Cross	Palfrey	A. intermedia	45.66666667	NONE	0	0	NA	NA	0
27/02/2014	Feb-14	Cross	Palfrey	A. nasuta	24.33333333	G. erythrospilus	1	0.04109589	Pair	0.4141414	0
27/02/2014	Feb-14	Cross	Palfrey	A. tenuis	26.66666667	G. rivulatus	2	0.075	Group	0.6523474	0
27/02/2014	Feb-14	Cross	Palfrey	A. tenuis	32	G. sp A	2	0.0625	Pair	0.3333333	0
27/02/2014	Feb-14	Cross	Palfrey	A. nasuta	30.33333333	G. erythrospilus	2	0.065934066	Pair	0.4141414	0
27/02/2014	Feb-14	Cross	Palfrey	A. loripes	11.66666667	G. brochus	1	0.085714286	Pair	0.3644354	0
27/02/2014	Feb-14	Cross	Palfrey	A. nasuta	15	G. erythrospilus	1	0.066666667	Pair	0.4141414	1
27/02/2014	Feb-14	Cross	Palfrey	A. prostrata	30.66666667	G. fuscoruber	5	0.163043478	Group	0.5670399	0
27/02/2014	Feb-14	Cross	Palfrey	A. tenuis	22	G. erythrospilus	2	0.090909091	Pair	0.4141414	0
27/02/2014	Feb-14	Cross	Palfrey	A. tenuis	21.33333333	NONE	0	0	NA	NA	0
27/02/2014	Feb-14	Cross	Palfrey	A. nasuta	28.66666667	G. erythrospilus	2	0.069767442	Pair	0.4141414	0
27/02/2014	Feb-14	Cross	Palfrey	A. nasuta	24.33333333	G. erythrospilus	2	0.082191781	Pair	0.4141414	0
27/02/2014	Feb-14	Cross	Palfrey	A. nasuta	17.33333333	G. histrio	1	0.057692308	Pair	0.4283414	0
27/02/2014	Feb-14	Cross	Palfrey	A. nasuta	12	G. histrio	1	0.083333333	Pair	0.4283414	0
27/02/2014	Feb-14	Cross	Palfrey	A. nasuta	16.33333333	G. quinquestrigatus	1	0.06122449	Pair	0.3656079	0
27/02/2014	Feb-14	Cross	Palfrey	A. nasuta	24	G. brochus	2	0.083333333	Pair	0.3644354	0
27/02/2014	Feb-14	Cross	Palfrey	A. nasuta	24	G. fuscoruber	1	0.041666667	Group	0.5670399	0
27/02/2014	Feb-14	Cross	Palfrey	A. humillis	15.66666667	G. quinquestrigatus	2	0.127659574	Pair	0.3656079	0
27/02/2014	Feb-14	Cross	Palfrey	A. nasuta	10.66666667	NONE	0	0	NA	NA	0
27/02/2014	Feb-14	Cross	Palfrey	A. prostrata	36.66666667	G. fuscoruber	7	0.190909091	Group	0.5670399	0
27/02/2014	Feb-14	Cross	Palfrey	A. nasuta	37.66666667	G. erythrospilus	3	0.079646018	Pair	0.4141414	0
27/02/2014	Feb-14	Cross	Palfrey	A. nasuta	37.66666667	G. fuscoruber	5	0.132743363	Group	0.5670399	0
27/02/2014	Feb-14	Cross	Palfrey	A. cerealis	31.66666667	G. erythrospilus	1	0.031578947	Pair	0.4141414	0
27/02/2014	Feb-14	Cross	Palfrey	A. nasuta	24.33333333	G. erythrospilus	2	0.082191781	Pair	0.4141414	0
27/02/2014	Feb-14	Cross	Palfrey	A. nasuta	20.66666667	G. quinquestrigatus	2	0.096774194	Pair	0.3656079	0
27/02/2014	Feb-14	Cross	Palfrey	A. prostrata	16	NONE	0	0	NA	NA	0
27/02/2014	Feb-14	Cross	Palfrey	E. horrida	35.66666667	NONE	0	0	NA	NA	0
27/02/2014	Feb-14	Cross	Palfrey	A. prostrata	29.66666667	NONE	0	0	NA	NA	0
27/02/2014	Feb-14	Cross	Palfrey	A. nasuta	20.66666667	G. erythrospilus	1	0.048387097	Pair	0.4141414	0
27/02/2014	Feb-14	Cross	Palfrey	A. gemmifera	21.33333333	G. quinquestrigatus	1	0.046875	Pair	0.3656079	0
27/02/2014	Feb-14	Cross	Palfrey	A. nasuta	18.66666667	G. histrio	2	0.107142857	Pair	0.4283414	0
27/02/2014	Feb-14	Cross	Palfrey	A. millepora	13	NONE	0	0	NA	NA	0
27/02/2014	Feb-14	Cross	Palfrey	A. cerealis	22.33333333	NONE	0	0	NA	NA	0
27/02/2014	Feb-14	Cross	Palfrey	A. nasuta	12.66666667	G. histrio	1	0.078947368	Pair	0.4283414	0
27/02/2014	Feb-14	Cross	Palfrey	A. gemmifera	34	G. fuscoruber	8	0.235294118	Group	0.5670399	0
28/02/2014	Feb-14	Cross	Palfrey	A. nasuta	12	G. erythrospilus	2	0.166666667	Pair	0.4141414	0
28/02/2014	Feb-14	Cross	Palfrey	A. divaricata	30.33333333	G. sp D	2	0.065934066	Pair	0.3333333	0
28/02/2014	Feb-14	Cross	Palfrey	A. loripes	17	G. oculolineatus	1	0.058823529	Pair	0.3867521	0
28/02/2014	Feb-14	Cross	Palfrey	A. divaricata	11	G. histrio	1	0.090909091	Pair	0.4283414	0
28/02/2014	Feb-14	Cross	Palfrey	A. intermedia	15.33333333	NONE	0	0	NA	NA	0
28/02/2014	Feb-14	Cross	Palfrey	A. nasuta	12	G. erythrospilus	1	0.083333333	Pair	0.4141414	0
28/02/2014	Feb-14	Cross	Palfrey	A. divaricata	21.66666667	G. sp D	1	0.046153846	Pair	0.3333333	0
28/02/2014	Feb-14	Cross	Palfrey	A. nasuta	7	NONE	0	0	NA	NA	0
28/02/2014	Feb-14	Cross	Palfrey	A. tenuis	15	G. quinquestrigatus	2	0.133333333	Pair	0.3656079	0
10/08/2014	Aug-14	Cross	Palfrey	A. prostrata	28.33333333	G. quinquestrigatus	1	0.035294118	Pair	0.3656079	0
10/08/2014	Aug-14	Cross	Palfrey	A. tenuis	31.33333333	NONE	0	0	NA	NA	0
10/08/2014	Aug-14	Cross	Palfrey	A. millepora	34.33333333	G. erythrospilus	2	0.058252427	Pair	0.4141414	0
10/08/2014	Aug-14	Cross	Palfrey	A. tenuis	26	NONE	0	0	NA	NA	0
10/08/2014	Aug-14	Cross	Palfrey	A. valida	9	NONE	0	0	NA	NA	0
10/08/2014	Aug-14	Cross	Palfrey	A. nasuta	18.33333333	G. brochus	2	0.109090909	Pair	0.3644354	0
10/08/2014	Aug-14	Cross	Palfrey	A. loripes	16	G. fuscoruber	1	0.0625	Group	0.5670399	0
10/08/2014	Aug-14	Cross	Palfrey	A. loripes	10.66666667	NONE	0	0	NA	NA	0
10/08/2014	Aug-14	Cross	Palfrey	A. nasuta	11	G. erythrospilus	1	0.090909091	Pair	0.4141414	0
10/08/2014	Aug-14	Cross	Palfrey	A. nasuta	6.666666667	NONE	0	0	NA	NA	0
10/08/2014	Aug-14	Cross	Palfrey	A. nasuta	12	NONE	0	0	NA	NA	0
10/08/2014	Aug-14	Cross	Palfrey	A. prostrata	21.33333333	G. quinquestrigatus	2	0.09375	Pair	0.3656079	0
10/08/2014	Aug-14	Cross	Palfrey	A. gemmifera	14.33333333	NONE	0	0	NA	NA	0
10/08/2014	Aug-14	Cross	Palfrey	A. gemmifera	9.666666667	NONE	0	0	NA	NA	0
10/08/2014	Aug-14	Cross	Palfrey	A. millepora	14.33333333	NONE	0	0	NA	NA	0
10/08/2014	Aug-14	Cross	Palfrey	A. loripes	19	G. oculolineatus	2	0.105263158	Pair	0.3867521	0
10/08/2014	Aug-14	Cross	Palfrey	A. millepora	14.33333333	G. erythrospilus	1	0.069767442	Pair	0.4141414	0
10/08/2014	Aug-14	Cross	Palfrey	A. millepora	12.66666667	NONE	0	0	NA	NA	0
10/08/2014	Aug-14	Cross	Palfrey	A. prostrata	24.33333333	G. brochus	1	0.04109589	Pair	0.3644354	0
10/08/2014	Aug-14	Cross	Palfrey	A. tenuis	26.66666667	NONE	0	0	NA	NA	0
11/08/2014	Aug-14	Cross	Out Front	A. nasuta	9.333333333	NONE	0	0	NA	NA	0
11/08/2014	Aug-14	Cross	Out Front	A. nasuta	18.66666667	G. erythrospilus	1	0.053571429	Pair	0.4141414	0
11/08/2014	Aug-14	Cross	Out Front	A. loripes	12.66666667	NONE	0	0	NA	NA	0
11/08/2014	Aug-14	Cross	Out Front	A. prostrata	13	G. quinquestrigatus	1	0.076923077	Pair	0.3656079	0
11/08/2014	Aug-14	Cross	Out Front	A. nasuta	9.333333333	NONE	0	0	NA	NA	0
11/08/2014	Aug-14	Cross	Out Front	A. loripes	11	NONE	0	0	NA	NA	0
11/08/2014	Aug-14	Cross	Out Front	A. gemmifera	13	NONE	0	0	NA	NA	0
11/08/2014	Aug-14	Cross	Out Front	A. prostrata	6.666666667	NONE	0	0	NA	NA	0
11/08/2014	Aug-14	Cross	Out Front	A. loripes	18.33333333	NONE	0	0	NA	NA	0
11/08/2014	Aug-14	Cross	Out Front	A. intermedia	10.66666667	NONE	0	0	NA	NA	0
11/08/2014	Aug-14	Cross	Out Front	A. nasuta	7.666666667	NONE	0	0	NA	NA	0
11/08/2014	Aug-14	Cross	Out Front	A. millepora	19.66666667	NONE	0	0	NA	NA	0
11/08/2014	Aug-14	Cross	Out Front	A. millepora	16	NONE	0	0	NA	NA	0
11/08/2014	Aug-14	Cross	Out Front	A. humillis	26	G. quinquestrigatus	2	0.076923077	Pair	0.3656079	0
11/08/2014	Aug-14	Cross	Out Front	A. loripes	24.33333333	G. oculolineatus	2	0.082191781	Pair	0.3867521	0
11/08/2014	Aug-14	Cross	Out Front	A. intermedia	26	NONE	0	0	NA	NA	0
11/08/2014	Aug-14	Cross	Out Front	A. tenuis	34.66666667	G. okinawae	1	0.028846154	Group	0.4588235	0
12/08/2014	Aug-14	Cross	Clam Garden	Unidentified	7.666666667	NONE	0	0	NA	NA	0
12/08/2014	Aug-14	Cross	Clam Garden	A. tenuis	14.33333333	G. erythrospilus	1	0.069767442	Pair	0.4141414	0
12/08/2014	Aug-14	Cross	Clam Garden	A. prostrata	17	G. fuscoruber	2	0.117647059	Group	0.5670399	0
12/08/2014	Aug-14	Cross	Clam Garden	A. prostrata	21.66666667	G. fuscoruber	2	0.092307692	Group	0.5670399	0
12/08/2014	Aug-14	Cross	Clam Garden	A. torreseana	12.33333333	NONE	0	0	NA	NA	0
12/08/2014	Aug-14	Cross	Clam Garden	A. nasuta	19.33333333	G. quinquestrigatus	2	0.103448276	Pair	0.3656079	0
12/08/2014	Aug-14	Cross	Clam Garden	Unidentified	9	NONE	0	0	NA	NA	0
12/08/2014	Aug-14	Cross	Clam Garden	A. nasuta	9.333333333	NONE	0	0	NA	NA	0
12/08/2014	Aug-14	Cross	Clam Garden	A. tenuis	18.33333333	G. sp A	2	0.109090909	Pair	0.3333333	0
12/08/2014	Aug-14	Cross	Clam Garden	A. humillis	5.333333333	NONE	0	0	NA	NA	0
12/08/2014	Aug-14	Cross	Clam Garden	Unidentified	10.66666667	G. erythrospilus	1	0.09375	Pair	0.4141414	1
12/08/2014	Aug-14	Cross	Clam Garden	A. millepora	9	NONE	0	0	NA	NA	0
12/08/2014	Aug-14	Cross	Clam Garden	Unidentified	9.666666667	NONE	0	0	NA	NA	0
12/08/2014	Aug-14	Cross	Clam Garden	A. valida	11.33333333	NONE	0	0	NA	NA	0
12/08/2014	Aug-14	Cross	Clam Garden	Unidentified	7	NONE	0	0	NA	NA	0
12/08/2014	Aug-14	Cross	Clam Garden	A. tenuis	20.66666667	G. quinquestrigatus	2	0.096774194	Pair	0.3656079	0
12/08/2014	Aug-14	Cross	Clam Garden	A. nasuta	60.66666667	G. histrio	2	0.032967033	Pair	0.4283414	0
12/08/2014	Aug-14	Cross	Clam Garden	A. nasuta	13.33333333	G. erythrospilus	1	0.075	Pair	0.4141414	0
12/08/2014	Aug-14	Cross	Clam Garden	A. tenuis	18.66666667	NONE	0	0	NA	NA	0
12/08/2014	Aug-14	Cross	Clam Garden	A. nasuta	19.66666667	G. quinquestrigatus	2	0.101694915	Pair	0.3656079	0
12/08/2014	Aug-14	Cross	Clam Garden	A. millepora	15	G. fuscoruber	1	0.066666667	Group	0.5670399	0
12/08/2014	Aug-14	Cross	Clam Garden	A. tenuis	13.33333333	G. rivulatus	1	0.075	Group	0.6523474	0
12/08/2014	Aug-14	Cross	Clam Garden	Unidentified	12	NONE	0	0	NA	NA	0
12/08/2014	Aug-14	Cross	Clam Garden	A. nasuta	16	G. quinquestrigatus	2	0.125	Pair	0.3656079	0
12/08/2014	Aug-14	Cross	Clam Garden	A. valida	17	G. erythrospilus	2	0.117647059	Pair	0.4141414	0
12/08/2014	Aug-14	Cross	Clam Garden	A. prostrata	27.66666667	G. quinquestrigatus	1	0.036144578	Pair	0.3656079	0
12/08/2014	Aug-14	Cross	Clam Garden	A. prostrata	27.66666667	Unknown hybrid	9	0.325301205	Group	0.6333333	0
12/08/2014	Aug-14	Cross	Clam Garden	A. nasuta	13.33333333	NONE	0	0	NA	NA	0
12/08/2014	Aug-14	Cross	Clam Garden	A. valida	19.66666667	G. fuscoruber	1	0.050847458	Group	0.5670399	0
12/08/2014	Aug-14	Cross	Clam Garden	A. nasuta	7.666666667	G. erythrospilus	1	0.130434783	Pair	0.4141414	0
12/08/2014	Aug-14	Cross	Clam Garden	A. valida	13	G. erythrospilus	1	0.076923077	Pair	0.4141414	0
12/08/2014	Aug-14	Cross	Clam Garden	A. loripes	14	G. erythrospilus	1	0.071428571	Pair	0.4141414	0
13/08/2014	Aug-14	Cross	Palfrey	A. nasuta	30.66666667	NONE	0	0	NA	NA	0
13/08/2014	Aug-14	Cross	Palfrey	A. millepora	38.66666667	G. fuscoruber	10	0.25862069	Group	0.5670399	0
13/08/2014	Aug-14	Cross	Palfrey	A. millepora	38.66666667	G. erythrospilus	4	0.103448276	Pair	0.4141414	0
13/08/2014	Aug-14	Cross	Palfrey	A. nasuta	29.33333333	G. histrio	2	0.068181818	Pair	0.4283414	0
13/08/2014	Aug-14	Cross	Palfrey	A. humillis	10.33333333	NONE	0	0	NA	NA	0
13/08/2014	Aug-14	Cross	Palfrey	A. cerealis	21.66666667	G. quinquestrigatus	2	0.092307692	Pair	0.3656079	0
13/08/2014	Aug-14	Cross	Palfrey	A. prostrata	16.66666667	G. quinquestrigatus	2	0.12	Pair	0.3656079	0
13/08/2014	Aug-14	Cross	Palfrey	A. nasuta	32.33333333	G. histrio	2	0.06185567	Pair	0.4283414	1
13/08/2014	Aug-14	Cross	Palfrey	A. tenuis	14	NONE	0	0	NA	NA	0
13/08/2014	Aug-14	Cross	Palfrey	A. tenuis	17.66666667	G. erythrospilus	1	0.056603774	Pair	0.4141414	1
13/08/2014	Aug-14	Cross	Palfrey	A. millepora	23.33333333	G. axillaris	2	0.085714286	Pair	0.3333333	0
13/08/2014	Aug-14	Cross	Palfrey	A. millepora	23.33333333	G. fuscoruber	2	0.085714286	Group	0.5670399	0
13/08/2014	Aug-14	Cross	Palfrey	A. cerealis	21	NONE	0	0	NA	NA	0
13/08/2014	Aug-14	Cross	Palfrey	A. gemmifera	17.66666667	NONE	0	0	NA	NA	0
13/08/2014	Aug-14	Cross	Palfrey	A. gemmifera	23.33333333	G. fuscoruber	1	0.042857143	Group	0.5670399	0
13/08/2014	Aug-14	Cross	Palfrey	A. gemmifera	21.66666667	G. rivulatus	2	0.092307692	Group	0.6523474	0
13/08/2014	Aug-14	Cross	Palfrey	A. gemmifera	16	G. rivulatus	2	0.125	Group	0.6523474	0
13/08/2014	Aug-14	Cross	Palfrey	A. gemmifera	23.33333333	G. rivulatus	1	0.042857143	Group	0.6523474	0
13/08/2014	Aug-14	Cross	Palfrey	A. millepora	18.66666667	G. erythrospilus	1	0.053571429	Pair	0.4141414	0
13/08/2014	Aug-14	Cross	Palfrey	A. millepora	20	G. erythrospilus	2	0.1	Pair	0.4141414	0
13/08/2014	Aug-14	Cross	Palfrey	A. nasuta	18	G. axillaris	2	0.111111111	Pair	0.3333333	0
13/08/2014	Aug-14	Cross	Palfrey	A. millepora	41.33333333	G. fuscoruber	7	0.169354839	Group	0.5670399	0
13/08/2014	Aug-14	Cross	Palfrey	A. millepora	41.33333333	G. erythrospilus	3	0.072580645	Pair	0.4141414	0
13/08/2014	Aug-14	Cross	Palfrey	A. tenuis	9	NONE	0	0	NA	NA	0
13/08/2014	Aug-14	Cross	Palfrey	A. millepora	50.33333333	G. fuscoruber	7	0.139072848	Group	0.5670399	0
13/08/2014	Aug-14	Cross	Palfrey	A. millepora	50.33333333	G. erythrospilus	8	0.158940397	Pair	0.4141414	0
13/08/2014	Aug-14	Cross	Palfrey	A. gemmifera	10.33333333	NONE	0	0	NA	NA	0
13/08/2014	Aug-14	Cross	Palfrey	A. gemmifera	22.33333333	G. rivulatus	2	0.089552239	Group	0.6523474	0
13/08/2014	Aug-14	Cross	Palfrey	A. gemmifera	14	NONE	0	0	NA	NA	0
13/08/2014	Aug-14	Cross	Palfrey	A. gemmifera	8	NONE	0	0	NA	NA	0
13/08/2014	Aug-14	Cross	Palfrey	A. gemmifera	9.666666667	NONE	0	0	NA	NA	0
13/08/2014	Aug-14	Cross	Palfrey	A. nasuta	14.66666667	G. erythrospilus	2	0.136363636	Pair	0.4141414	0
13/08/2014	Aug-14	Cross	Palfrey	A. millepora	33.33333333	G. fuscoruber	2	0.06	Group	0.5670399	0
13/08/2014	Aug-14	Cross	Palfrey	A. millepora	30	G. erythrospilus	2	0.066666667	Pair	0.4141414	0
13/08/2014	Aug-14	Cross	Palfrey	A. loripes	18.33333333	G. brochus	1	0.054545455	Pair	0.3644354	0
13/08/2014	Aug-14	Cross	Palfrey	A. cerealis	30.33333333	G. axillaris	2	0.065934066	Pair	0.3333333	0
13/08/2014	Aug-14	Cross	Palfrey	A. millepora	31	G. fuscoruber	2	0.064516129	Group	0.5670399	0
13/08/2014	Aug-14	Cross	Palfrey	A. millepora	26.66666667	G. erythrospilus	2	0.075	Pair	0.4141414	0
13/08/2014	Aug-14	Cross	Palfrey	A. nasuta	23	G. erythrospilus	2	0.086956522	Pair	0.4141414	0
13/08/2014	Aug-14	Cross	Palfrey	A. millepora	37	G. erythrospilus	4	0.108108108	Pair	0.4141414	0
13/08/2014	Aug-14	Cross	Palfrey	A. millepora	37	G. fuscoruber	2	0.054054054	Group	0.5670399	0
13/08/2014	Aug-14	Cross	Palfrey	A. gemmifera	23.33333333	G. quinquestrigatus	2	0.085714286	Pair	0.3656079	0
13/08/2014	Aug-14	Cross	Palfrey	A. millepora	13.66666667	NONE	0	0	NA	NA	0
13/08/2014	Aug-14	Cross	Palfrey	A. nasuta	26.33333333	G. histrio	2	0.075949367	Pair	0.4283414	0
13/08/2014	Aug-14	Cross	Palfrey	A. millepora	13.66666667	NONE	0	0	NA	NA	0
13/08/2014	Aug-14	Cross	Palfrey	A. loripes	30.33333333	G. oculolineatus	2	0.065934066	Pair	0.3867521	0
13/08/2014	Aug-14	Cross	Palfrey	A. loripes	30.33333333	G. brochus	2	0.065934066	Pair	0.3644354	0
13/08/2014	Aug-14	Cross	Palfrey	A. loripes	30.33333333	G. fuscoruber	1	0.032967033	Group	0.5670399	0
13/08/2014	Aug-14	Cross	Palfrey	A. nasuta	26.33333333	G. erythrospilus	2	0.075949367	Pair	0.4141414	0
13/08/2014	Aug-14	Cross	Palfrey	A. gemmifera	29.33333333	G. quinquestrigatus	2	0.068181818	Pair	0.3656079	0
13/08/2014	Aug-14	Cross	Palfrey	A. nasuta	26	G. brochus	2	0.076923077	Pair	0.3644354	0
13/08/2014	Aug-14	Cross	Palfrey	A. prostrata	48	G. quinquestrigatus	4	0.083333333	Pair	0.3656079	0
13/08/2014	Aug-14	Cross	Palfrey	A. prostrata	48	G. fuscoruber	8	0.166666667	Group	0.5670399	0
13/08/2014	Aug-14	Cross	Palfrey	A. nasuta	18.33333333	G. quinquestrigatus	2	0.109090909	Pair	0.3656079	0
13/08/2014	Aug-14	Cross	Palfrey	A. loripes	9.333333333	NONE	0	0	NA	NA	0
13/08/2014	Aug-14	Cross	Palfrey	A. loripes	15.66666667	NONE	0	0	NA	NA	0
14/08/2014	Aug-14	Cross	Palfrey	A. prostrata	12	G. quinquestrigatus	1	0.083333333	Pair	0.3656079	0
14/08/2014	Aug-14	Cross	Palfrey	A. prostrata	32.33333333	G. fuscoruber	6	0.18556701	Group	0.5670399	0
14/08/2014	Aug-14	Cross	Palfrey	A. millepora	27	G. erythrospilus	4	0.148148148	Pair	0.4141414	2
14/08/2014	Aug-14	Cross	Palfrey	A. prostrata	20.33333333	NONE	0	0	NA	NA	0
14/08/2014	Aug-14	Cross	Palfrey	A. nasuta	15	G. erythrospilus	1	0.066666667	Pair	0.4141414	0
14/08/2014	Aug-14	Cross	Palfrey	A. tenuis	15	G. brochus	1	0.066666667	Pair	0.3644354	0
14/08/2014	Aug-14	Cross	Palfrey	A. humillis	17	G. quinquestrigatus	2	0.117647059	Pair	0.3656079	0
14/08/2014	Aug-14	Cross	Palfrey	A. millepora	33.66666667	G. erythrospilus	4	0.118811881	Pair	0.4141414	2
14/08/2014	Aug-14	Cross	Palfrey	A. millepora	33.66666667	G. fuscoruber	2	0.059405941	Group	0.5670399	0
14/08/2014	Aug-14	Cross	Palfrey	A. nasuta	26.33333333	G. erythrospilus	3	0.113924051	Pair	0.4141414	0
14/08/2014	Aug-14	Cross	Palfrey	A. prostrata	20.66666667	G. quinquestrigatus	2	0.096774194	Pair	0.3656079	0
14/08/2014	Aug-14	Cross	Palfrey	A. prostrata	34	Unknown hybrid	6	0.176470588	Group	0.6333333	0
14/08/2014	Aug-14	Cross	Palfrey	A. prostrata	34	G. erythrospilus	6	0.176470588	Pair	0.4141414	6
14/08/2014	Aug-14	Cross	Palfrey	A. gemmifera	7	NONE	0	0	NA	NA	0
14/08/2014	Aug-14	Cross	Palfrey	A. nasuta	15	G. quinquestrigatus	2	0.133333333	Pair	0.3656079	0
14/08/2014	Aug-14	Cross	Palfrey	A. prostrata	17.66666667	G. quinquestrigatus	2	0.113207547	Pair	0.3656079	0
14/08/2014	Aug-14	Cross	Palfrey	A. millepora	9	NONE	0	0	NA	NA	0
14/08/2014	Aug-14	Cross	Palfrey	A. valida	24.33333333	G. oculolineatus	2	0.082191781	Pair	0.3867521	0
14/08/2014	Aug-14	Cross	Palfrey	A. tenuis	15.66666667	G. quinquestrigatus	2	0.127659574	Pair	0.3656079	0
14/08/2014	Aug-14	Cross	Palfrey	A. nasuta	8.666666667	G. erythrospilus	1	0.115384615	Pair	0.4141414	1
14/08/2014	Aug-14	Cross	Palfrey	A. gemmifera	6.333333333	NONE	0	0	NA	NA	0
14/08/2014	Aug-14	Cross	Palfrey	A. valida	9.333333333	G. brochus	1	0.107142857	Pair	0.3644354	0
14/08/2014	Aug-14	Cross	Palfrey	A. nasuta	15	G. erythrospilus	1	0.066666667	Pair	0.4141414	0
14/08/2014	Aug-14	Cross	Palfrey	A. humillis	9.666666667	G. quinquestrigatus	1	0.103448276	Pair	0.3656079	0
14/08/2014	Aug-14	Cross	Palfrey	A. nasuta	21.33333333	G. histrio	2	0.09375	Pair	0.4283414	0
14/08/2014	Aug-14	Cross	Palfrey	A. nasuta	12.66666667	G. erythrospilus	2	0.157894737	Pair	0.4141414	1
14/08/2014	Aug-14	Cross	Palfrey	A. nasuta	22	G. histrio	2	0.090909091	Pair	0.4283414	0
14/08/2014	Aug-14	Cross	Palfrey	A. millepora	24.33333333	G. fuscoruber	2	0.082191781	Group	0.5670399	0
14/08/2014	Aug-14	Cross	Palfrey	A. nasuta	13	G. rivulatus	1	0.076923077	Group	0.6523474	0
14/08/2014	Aug-14	Cross	Ghost	A. nasuta	10.66666667	NONE	0	0	NA	NA	0
14/08/2014	Aug-14	Cross	Ghost	A. loripes	13.33333333	G. brochus	3	0.225	Pair	0.3644354	0
14/08/2014	Aug-14	Cross	Ghost	A. loripes	9.666666667	G. brochus	1	0.103448276	Pair	0.3644354	0
14/08/2014	Aug-14	Cross	Ghost	A. loripes	7	NONE	0	0	NA	NA	0
14/08/2014	Aug-14	Cross	Ghost	A. loripes	12.66666667	G. brochus	1	0.078947368	Pair	0.3644354	0
14/08/2014	Aug-14	Cross	Ghost	A. gemmifera	10.33333333	NONE	0	0	NA	NA	0
14/08/2014	Aug-14	Cross	Ghost	A. gemmifera	7.333333333	NONE	0	0	NA	NA	0
14/08/2014	Aug-14	Cross	Ghost	A. prostrata	32	Unknown hybrid	4	0.125	Group	0.6333333	0
14/08/2014	Aug-14	Cross	Ghost	A. loripes	13	G. oculolineatus	1	0.076923077	Pair	0.3867521	0
14/08/2014	Aug-14	Cross	Ghost	A. loripes	18	G. brochus	2	0.111111111	Pair	0.3644354	0
14/08/2014	Aug-14	Cross	Ghost	A. loripes	20	G. oculolineatus	2	0.1	Pair	0.3867521	0
14/08/2014	Aug-14	Cross	Ghost	A. loripes	20	G. brochus	1	0.05	Pair	0.3644354	0
14/08/2014	Aug-14	Cross	Ghost	A. humillis	20.33333333	G. quinquestrigatus	2	0.098360656	Pair	0.3656079	0
14/08/2014	Aug-14	Cross	Ghost	A. loripes	10.33333333	NONE	0	0	NA	NA	0
14/08/2014	Aug-14	Cross	Ghost	A. loripes	11.66666667	G. brochus	1	0.085714286	Pair	0.3644354	0
14/08/2014	Aug-14	Cross	Ghost	A. loripes	16.33333333	G. oculolineatus	2	0.12244898	Pair	0.3867521	0
14/08/2014	Aug-14	Cross	Ghost	A. loripes	9.666666667	G. brochus	1	0.103448276	Pair	0.3644354	1
14/08/2014	Aug-14	Cross	Ghost	A. loripes	6.666666667	NONE	0	0	NA	NA	0
14/08/2014	Aug-14	Cross	Ghost	A. loripes	11	NONE	0	0	NA	NA	0
14/08/2014	Aug-14	Cross	Ghost	A. loripes	11.33333333	G. brochus	1	0.088235294	Pair	0.3644354	1
14/08/2014	Aug-14	Cross	Ghost	A. loripes	14	G. brochus	2	0.142857143	Pair	0.3644354	0
14/08/2014	Aug-14	Cross	Ghost	A. loripes	19	G. oculolineatus	2	0.105263158	Pair	0.3867521	0
14/08/2014	Aug-14	Cross	Ghost	A. loripes	10	NONE	0	0	NA	NA	0
14/08/2014	Aug-14	Cross	Ghost	A. loripes	11.33333333	G. brochus	1	0.088235294	Pair	0.3644354	1
14/08/2014	Aug-14	Cross	Ghost	A. loripes	19.66666667	G. brochus	3	0.152542373	Pair	0.3644354	1
14/08/2014	Aug-14	Cross	Ghost	A. gemmifera	26	G. quinquestrigatus	2	0.076923077	Pair	0.3656079	0
14/08/2014	Aug-14	Cross	Ghost	A. prostrata	35.66666667	Unknown hybrid	4	0.112149533	Group	0.6333333	0
14/08/2014	Aug-14	Cross	Ghost	A. prostrata	35.66666667	G. quinquestrigatus	2	0.056074766	Pair	0.3656079	0
14/08/2014	Aug-14	Cross	Ghost	A. prostrata	35.66666667	G. fuscoruber	3	0.08411215	Group	0.5670399	0
14/08/2014	Aug-14	Cross	Ghost	A. millepora	20.33333333	G. fuscoruber	1	0.049180328	Group	0.5670399	0
14/08/2014	Aug-14	Cross	Ghost	A. humillis	19.66666667	G. quinquestrigatus	2	0.101694915	Pair	0.3656079	0
16/08/2014	Aug-14	Cross	Washing Machine	A. digitifera	25.33333333	G. rivulatus	3	0.118421053	Group	0.6523474	0
16/08/2014	Aug-14	Cross	Washing Machine	Unidentified	12.66666667	NONE	0	0	NA	NA	0
16/08/2014	Aug-14	Cross	Washing Machine	A. digitifera	5.666666667	NONE	0	0	NA	NA	0
16/08/2014	Aug-14	Cross	Washing Machine	A. gemmifera	8.666666667	NONE	0	0	NA	NA	0
16/08/2014	Aug-14	Cross	Washing Machine	A. gemmifera	7.333333333	NONE	0	0	NA	NA	0
16/08/2014	Aug-14	Cross	Washing Machine	A. nasuta	14.33333333	G. rivulatus	1	0.069767442	Group	0.6523474	0
16/08/2014	Aug-14	Cross	Washing Machine	A. nasuta	11.33333333	NONE	0	0	NA	NA	0
16/08/2014	Aug-14	Cross	Washing Machine	A. digitifera	14	NONE	0	0	NA	NA	0
16/08/2014	Aug-14	Cross	Washing Machine	A. digitifera	16.66666667	NONE	0	0	NA	NA	0
16/08/2014	Aug-14	Cross	Washing Machine	A. nasuta	9	NONE	0	0	NA	NA	0
16/08/2014	Aug-14	Cross	Washing Machine	A. digitifera	18	G. rivulatus	1	0.055555556	Group	0.6523474	0
17/08/2014	Aug-14	Cross	Washing Machine	A. nasuta	23.33333333	G. histrio	2	0.085714286	Pair	0.4283414	0
17/08/2014	Aug-14	Cross	Washing Machine	A. nasuta	23.33333333	G. axillaris	1	0.042857143	Pair	0.3333333	0
17/08/2014	Aug-14	Cross	Washing Machine	A. gemmifera	22	NONE	0	0	NA	NA	0
17/08/2014	Aug-14	Cross	Washing Machine	A. gemmifera	14	NONE	0	0	NA	NA	0
17/08/2014	Aug-14	Cross	Washing Machine	A. digitifera	10.33333333	NONE	0	0	NA	NA	0
17/08/2014	Aug-14	Cross	Washing Machine	A. gemmifera	8.333333333	NONE	0	0	NA	NA	0
17/08/2014	Aug-14	Cross	Washing Machine	A. nasuta	6.666666667	NONE	0	0	NA	NA	0
17/08/2014	Aug-14	Cross	Washing Machine	A. nasuta	14	NONE	0	0	NA	NA	0
17/08/2014	Aug-14	Cross	Washing Machine	A. nasuta	11.66666667	NONE	0	0	NA	NA	0
17/08/2014	Aug-14	Cross	Washing Machine	A. nasuta	20.33333333	G. axillaris	1	0.049180328	Pair	0.3333333	0
17/08/2014	Aug-14	Cross	Washing Machine	A. nasuta	11.66666667	NONE	0	0	NA	NA	0
17/08/2014	Aug-14	Cross	Washing Machine	A. nasuta	18	G. histrio	2	0.111111111	Pair	0.4283414	0
17/08/2014	Aug-14	Cross	Washing Machine	A. gemmifera	14	G. histrio	1	0.071428571	Pair	0.4283414	1
17/08/2014	Aug-14	Cross	Washing Machine	A. nasuta	14.33333333	NONE	0	0	NA	NA	0
17/08/2014	Aug-14	Cross	Washing Machine	A. gemmifera	27.33333333	G. rivulatus	2	0.073170732	Group	0.6523474	0
17/08/2014	Aug-14	Cross	Washing Machine	A. digitifera	24.33333333	NONE	0	0	NA	NA	0
17/08/2014	Aug-14	Cross	Washing Machine	A. gemmifera	7.666666667	NONE	0	0	NA	NA	0
17/08/2014	Aug-14	Cross	Washing Machine	A. digitifera	10	NONE	0	0	NA	NA	0
17/08/2014	Aug-14	Cross	Washing Machine	A. gemmifera	15.33333333	NONE	0	0	NA	NA	0
17/08/2014	Aug-14	Cross	Washing Machine	A. nasuta	8.333333333	NONE	0	0	NA	NA	0
17/08/2014	Aug-14	Cross	Washing Machine	A. digitifera	15.66666667	NONE	0	0	NA	NA	0
17/08/2014	Aug-14	Cross	Washing Machine	A. gemmifera	9	NONE	0	0	NA	NA	0
17/08/2014	Aug-14	Cross	Washing Machine	A. gemmifera	8.333333333	NONE	0	0	NA	NA	0
17/08/2014	Aug-14	Cross	Washing Machine	A. gemmifera	7.333333333	NONE	0	0	NA	NA	0
17/08/2014	Aug-14	Cross	Lizard Head	A. prostrata	33.33333333	G. oculolineatus	2	0.06	Pair	0.3867521	0
17/08/2014	Aug-14	Cross	Lizard Head	A. prostrata	33.33333333	G. fuscoruber	2	0.06	Group	0.5670399	0
17/08/2014	Aug-14	Cross	Lizard Head	A. gemmifera	26.66666667	Unknown hybrid	2	0.075	Group	0.6333333	0
17/08/2014	Aug-14	Cross	Lizard Head	A. millepora	34.33333333	G. erythrospilus	2	0.058252427	Pair	0.4141414	0
17/08/2014	Aug-14	Cross	Lizard Head	A. nasuta	24.66666667	G. histrio	2	0.081081081	Pair	0.4283414	0
17/08/2014	Aug-14	Cross	Lizard Head	A. nasuta	37	G. erythrospilus	2	0.054054054	Pair	0.4141414	0
17/08/2014	Aug-14	Cross	Lizard Head	A. nasuta	37	Unknown hybrid	4	0.108108108	Group	0.6333333	0
18/08/2014	Aug-14	Cross	Lizard Head	A. valida	50.66666667	G. fuscoruber	1	0.019736842	Group	0.5670399	0
18/08/2014	Aug-14	Cross	Lizard Head	A. valida	50.66666667	G. oculolineatus	3	0.059210526	Pair	0.3867521	0
18/08/2014	Aug-14	Cross	Lizard Head	A. loripes	22.33333333	G. brochus	2	0.089552239	Pair	0.3644354	0
18/08/2014	Aug-14	Cross	Lizard Head	A. valida	41	G. oculolineatus	2	0.048780488	Pair	0.3867521	0
18/08/2014	Aug-14	Cross	Lizard Head	A. nasuta	30.66666667	G. histrio	2	0.065217391	Pair	0.4283414	0
18/08/2014	Aug-14	Cross	Lizard Head	A. gemmifera	15	G. rivulatus	2	0.133333333	Group	0.6523474	0
18/08/2014	Aug-14	Cross	Lizard Head	A. loripes	17.66666667	G. histrio	1	0.056603774	Pair	0.4283414	1
18/08/2014	Aug-14	Cross	Lizard Head	A. gemmifera	10.66666667	NONE	0	0	NA	NA	0
18/08/2014	Aug-14	Cross	Lizard Head	A. nasuta	19.66666667	G. quinquestrigatus	1	0.050847458	Pair	0.3656079	0
18/08/2014	Aug-14	Cross	Lizard Head	A. millepora	14.66666667	NONE	0	0	NA	NA	0
18/08/2014	Aug-14	Cross	Lizard Head	A. nasuta	36.33333333	G. histrio	2	0.055045872	Pair	0.4283414	0
18/08/2014	Aug-14	Cross	Lizard Head	A. nasuta	7.333333333	NONE	0	0	NA	NA	0
18/08/2014	Aug-14	Cross	Lizard Head	A. tenuis	44.33333333	G. fuscoruber	2	0.045112782	Group	0.5670399	0
18/08/2014	Aug-14	Cross	Lizard Head	A. millepora	31.66666667	G. erythrospilus	2	0.063157895	Pair	0.4141414	0
18/08/2014	Aug-14	Cross	Lizard Head	A. gemmifera	28.33333333	Unknown hybrid	2	0.070588235	Group	0.6333333	0
18/08/2014	Aug-14	Cross	Lizard Head	A. nasuta	46.66666667	G. erythrospilus	3	0.064285714	Pair	0.4141414	0
18/08/2014	Aug-14	Cross	Lizard Head	A. nasuta	46.66666667	G. fuscoruber	2	0.042857143	Group	0.5670399	0
18/08/2014	Aug-14	Cross	Lizard Head	A. nasuta	23.33333333	G. histrio	2	0.085714286	Pair	0.4283414	0
18/08/2014	Aug-14	Cross	Lizard Head	A. gemmifera	14	NONE	0	0	NA	NA	0
18/08/2014	Aug-14	Cross	Lizard Head	A. gemmifera	18.33333333	G. histrio	2	0.109090909	Pair	0.4283414	0
18/08/2014	Aug-14	Cross	Lizard Head	A. prostrata	21.66666667	NONE	0	0	NA	NA	0
18/08/2014	Aug-14	Cross	Lizard Head	A. millepora	49.66666667	G. histrio	2	0.040268456	Pair	0.4283414	0
18/08/2014	Aug-14	Cross	Lizard Head	A. millepora	49.66666667	G. fuscoruber	1	0.020134228	Group	0.5670399	0
18/08/2014	Aug-14	Cross	Lizard Head	A. millepora	20.33333333	G. fuscoruber	1	0.049180328	Group	0.5670399	0
18/08/2014	Aug-14	Cross	Lizard Head	A. millepora	23.33333333	G. histrio	2	0.085714286	Pair	0.4283414	2
18/08/2014	Aug-14	Cross	Lizard Head	A. loripes	38.66666667	G. quinquestrigatus	5	0.129310345	Pair	0.3656079	0
18/08/2014	Aug-14	Cross	Lizard Head	A. nasuta	26.33333333	G. quinquestrigatus	1	0.037974684	Pair	0.3656079	0
18/08/2014	Aug-14	Cross	Lizard Head	A. prostrata	36.66666667	G. histrio	2	0.054545455	Pair	0.4283414	0
18/08/2014	Aug-14	Cross	Lizard Head	A. gemmifera	18.33333333	G. rivulatus	1	0.054545455	Group	0.6523474	0
18/08/2014	Aug-14	Cross	Lizard Head	A. nasuta	42.66666667	G. histrio	1	0.0234375	Pair	0.4283414	0
18/08/2014	Aug-14	Cross	Lizard Head	A. gemmifera	9	NONE	0	0	NA	NA	0
18/08/2014	Aug-14	Cross	Big Vickey	A. nasuta	18	NONE	0	0	NA	NA	0
18/08/2014	Aug-14	Cross	Big Vickey	A. humillis	21.66666667	G. quinquestrigatus	2	0.092307692	Pair	0.3656079	0
18/08/2014	Aug-14	Cross	Big Vickey	A. tenuis	19.33333333	G. brochus	1	0.051724138	Pair	0.3644354	0
18/08/2014	Aug-14	Cross	Big Vickey	A. nasuta	22.66666667	Unknown hybrid	2	0.088235294	Group	0.6333333	0
18/08/2014	Aug-14	Cross	Big Vickey	A. nasuta	14.66666667	NONE	0	0	NA	NA	0
18/08/2014	Aug-14	Cross	Big Vickey	A. tenuis	16	NONE	0	0	NA	NA	0
18/08/2014	Aug-14	Cross	Big Vickey	A. cerealis	11	G. quinquestrigatus	1	0.090909091	Pair	0.3656079	0
18/08/2014	Aug-14	Cross	Big Vickey	A. valida	33	G. oculolineatus	4	0.121212121	Pair	0.3867521	0
18/08/2014	Aug-14	Cross	Big Vickey	A. valida	27	G. oculolineatus	3	0.111111111	Pair	0.3867521	1
18/08/2014	Aug-14	Cross	Big Vickey	A. nasuta	18	G. quinquestrigatus	2	0.111111111	Pair	0.3656079	0
18/08/2014	Aug-14	Cross	Big Vickey	A. valida	18.33333333	NONE	0	0	NA	NA	0
18/08/2014	Aug-14	Cross	Big Vickey	A. humillis	14.33333333	G. quinquestrigatus	1	0.069767442	Pair	0.3656079	0
18/08/2014	Aug-14	Cross	Big Vickey	A. loripes	15.33333333	G. brochus	1	0.065217391	Pair	0.3644354	0
18/08/2014	Aug-14	Cross	Big Vickey	A. valida	26.33333333	G. oculolineatus	1	0.037974684	Pair	0.3867521	0
18/08/2014	Aug-14	Cross	Big Vickey	A. nasuta	23.66666667	G. histrio	2	0.084507042	Pair	0.4283414	0
18/08/2014	Aug-14	Cross	Big Vickey	A. loripes	13.66666667	G. brochus	1	0.073170732	Pair	0.3644354	0
18/08/2014	Aug-14	Cross	Big Vickey	Unidentified	12.66666667	NONE	0	0	NA	NA	0
18/08/2014	Aug-14	Cross	Big Vickey	A. loripes	21.33333333	G. brochus	1	0.046875	Pair	0.3644354	0
18/08/2014	Aug-14	Cross	Big Vickey	A. loripes	12.66666667	NONE	0	0	NA	NA	0
18/08/2014	Aug-14	Cross	Big Vickey	A. valida	16	NONE	0	0	NA	NA	0
18/08/2014	Aug-14	Cross	Big Vickey	A. loripes	21.66666667	G. brochus	1	0.046153846	Pair	0.3644354	0
19/08/2014	Aug-14	Cross	Lizard Head	A. millepora	41.66666667	G. histrio	2	0.048	Pair	0.4283414	0
19/08/2014	Aug-14	Cross	Lizard Head	A. gemmifera	15	G. quinquestrigatus	2	0.133333333	Pair	0.3656079	0
19/08/2014	Aug-14	Cross	Lizard Head	A. millepora	31.66666667	G. erythrospilus	2	0.063157895	Pair	0.4141414	0
19/08/2014	Aug-14	Cross	Lizard Head	A. humillis	25	Unknown hybrid	2	0.08	Group	0.6333333	0
19/08/2014	Aug-14	Cross	Lizard Head	A. nasuta	16.66666667	G. quinquestrigatus	2	0.12	Pair	0.3656079	0
19/08/2014	Aug-14	Cross	Lizard Head	A. humillis	20.66666667	G. histrio	2	0.096774194	Pair	0.4283414	0
19/08/2014	Aug-14	Cross	Lizard Head	A. millepora	26.66666667	G. fuscoruber	2	0.075	Group	0.5670399	0
19/08/2014	Aug-14	Cross	Lizard Head	A. loripes	11	G. histrio	1	0.090909091	Pair	0.4283414	1
19/08/2014	Aug-14	Cross	Lizard Head	A. loripes	12.66666667	Unknown hybrid	2	0.157894737	Group	0.6333333	0
19/08/2014	Aug-14	Cross	Lizard Head	A. loripes	16.33333333	G. erythrospilus	2	0.12244898	Pair	0.4141414	0
19/08/2014	Aug-14	Cross	Lizard Head	A. nasuta	30	G. histrio	2	0.066666667	Pair	0.4283414	0
19/08/2014	Aug-14	Cross	Lizard Head	A. loripes	19.33333333	G. brochus	2	0.103448276	Pair	0.3644354	0
19/08/2014	Aug-14	Cross	Lizard Head	A. loripes	21.33333333	G. brochus	1	0.046875	Pair	0.3644354	0
19/08/2014	Aug-14	Cross	Lizard Head	A. nasuta	31.66666667	G. erythrospilus	2	0.063157895	Pair	0.4141414	1
19/08/2014	Aug-14	Cross	Lizard Head	A. gemmifera	24.33333333	G. quinquestrigatus	2	0.082191781	Pair	0.3656079	0
19/08/2014	Aug-14	Cross	Lizard Head	A. nasuta	15.66666667	G. quinquestrigatus	2	0.127659574	Pair	0.3656079	0
19/08/2014	Aug-14	Cross	Lizard Head	A. nasuta	12.66666667	G. brochus	2	0.157894737	Pair	0.3644354	0
19/08/2014	Aug-14	Cross	Lizard Head	A. tenuis	12.66666667	G. quinquestrigatus	2	0.157894737	Pair	0.3656079	0
19/08/2014	Aug-14	Cross	Lizard Head	A. nasuta	32	G. histrio	2	0.0625	Pair	0.4283414	0
19/08/2014	Aug-14	Cross	Lizard Head	A. loripes	8.333333333	NONE	0	0	NA	NA	0
19/08/2014	Aug-14	Cross	Lizard Head	A. nasuta	6.666666667	NONE	0	0	NA	NA	0
19/08/2014	Aug-14	Cross	Lizard Head	A. nasuta	25	G. quinquestrigatus	1	0.04	Pair	0.3656079	1
19/08/2014	Aug-14	Cross	Lizard Head	A. millepora	36.66666667	G. fuscoruber	2	0.054545455	Group	0.5670399	0
19/08/2014	Aug-14	Cross	Lizard Head	A. millepora	14.33333333	NONE	0	0	NA	NA	0
19/08/2014	Aug-14	Cross	Lizard Head	A. loripes	27.33333333	G. erythrospilus	2	0.073170732	Pair	0.4141414	1
19/08/2014	Aug-14	Cross	Lizard Head	A. nasuta	12.33333333	G. histrio	1	0.081081081	Pair	0.4283414	0
19/08/2014	Aug-14	Cross	Lizard Head	A. cerealis	13	G. quinquestrigatus	1	0.076923077	Pair	0.3656079	1
19/08/2014	Aug-14	Cross	Lizard Head	A. loripes	15	G. histrio	1	0.066666667	Pair	0.4283414	0
19/08/2014	Aug-14	Cross	Lizard Head	A. humillis	31.66666667	Unknown hybrid	2	0.063157895	Group	0.6333333	0
19/08/2014	Aug-14	Cross	Lizard Head	A. nasuta	20.33333333	G. quinquestrigatus	2	0.098360656	Pair	0.3656079	0
19/08/2014	Aug-14	Cross	Lizard Head	A. gemmifera	9.333333333	NONE	0	0	NA	NA	0
19/08/2014	Aug-14	Cross	Trawler	A. millepora	13	G. histrio	1	0.076923077	Pair	0.4283414	0
19/08/2014	Aug-14	Cross	Trawler	A. millepora	36	G. erythrospilus	2	0.055555556	Pair	0.4141414	0
19/08/2014	Aug-14	Cross	Trawler	A. loripes	19	G. erythrospilus	2	0.105263158	Pair	0.4141414	0
19/08/2014	Aug-14	Cross	Trawler	A. gemmifera	23.33333333	G. quinquestrigatus	2	0.085714286	Pair	0.3656079	0
19/08/2014	Aug-14	Cross	Trawler	A. gemmifera	15	NONE	0	0	NA	NA	0
19/08/2014	Aug-14	Cross	Trawler	A. gemmifera	14.33333333	NONE	0	0	NA	NA	0
19/08/2014	Aug-14	Cross	Trawler	A. nasuta	23.33333333	G. quinquestrigatus	2	0.085714286	Pair	0.3656079	0
19/08/2014	Aug-14	Cross	Trawler	A. nasuta	22	G. histrio	2	0.090909091	Pair	0.4283414	0
19/08/2014	Aug-14	Cross	Trawler	A. nasuta	25.33333333	G. histrio	2	0.078947368	Pair	0.4283414	0
19/08/2014	Aug-14	Cross	Trawler	A. millepora	13.33333333	NONE	0	0	NA	NA	0
19/08/2014	Aug-14	Cross	Trawler	A. gemmifera	23.66666667	Unknown hybrid	2	0.084507042	Group	0.6333333	0
19/08/2014	Aug-14	Cross	Trawler	A. nasuta	20.33333333	G. quinquestrigatus	1	0.049180328	Pair	0.3656079	0
19/08/2014	Aug-14	Cross	Trawler	A. loripes	24	NONE	0	0	NA	NA	0
19/08/2014	Aug-14	Cross	Trawler	A. loripes	13.66666667	G. erythrospilus	1	0.073170732	Pair	0.4141414	1
19/08/2014	Aug-14	Cross	Trawler	A. nasuta	13	G. erythrospilus	1	0.076923077	Pair	0.4141414	0
19/08/2014	Aug-14	Cross	Trawler	A. nasuta	24.66666667	G. histrio	2	0.081081081	Pair	0.4283414	0
19/08/2014	Aug-14	Cross	Trawler	A. nasuta	11.33333333	G. erythrospilus	1	0.088235294	Pair	0.4141414	0
19/08/2014	Aug-14	Cross	Trawler	A. nasuta	8.666666667	G. erythrospilus	1	0.115384615	Pair	0.4141414	1
19/08/2014	Aug-14	Cross	Trawler	A. nasuta	29.33333333	G. fuscoruber	2	0.068181818	Group	0.5670399	0
19/08/2014	Aug-14	Cross	Trawler	A. nasuta	12	G. erythrospilus	1	0.083333333	Pair	0.4141414	0
19/08/2014	Aug-14	Cross	Trawler	A. nasuta	9.666666667	NONE	0	0	NA	NA	0
19/08/2014	Aug-14	Cross	Trawler	A. gemmifera	10.33333333	NONE	0	0	NA	NA	0
19/08/2014	Aug-14	Cross	Trawler	A. tenuis	47	Unknown hybrid	2	0.042553191	Group	0.6333333	0
19/08/2014	Aug-14	Cross	Trawler	A. nasuta	24	G. histrio	2	0.083333333	Pair	0.4283414	0
19/08/2014	Aug-14	Cross	Trawler	A. tenuis	28	NONE	0	0	NA	NA	0
19/08/2014	Aug-14	Cross	Trawler	A. nasuta	25	G. quinquestrigatus	2	0.08	Pair	0.3656079	0
21/08/2014	Aug-14	Cross	Picnic	S. pistillata	29	NONE	0	0	NA	NA	0
21/08/2014	Aug-14	Cross	Picnic	S. pistillata	24.66666667	NONE	0	0	NA	NA	0
21/08/2014	Aug-14	Cross	Picnic	S. hystrix	27.66666667	G. ceramensis	3	0.108433735	Pair	0.3589744	0
21/08/2014	Aug-14	Cross	Picnic	S. hystrix	14.33333333	NONE	0	0	NA	NA	0
21/08/2014	Aug-14	Cross	Picnic	S. pistillata	20.33333333	NONE	0	0	NA	NA	0
21/08/2014	Aug-14	Cross	Picnic	S. hystrix	26	G. ceramensis	2	0.076923077	Pair	0.3589744	0
21/08/2014	Aug-14	Cross	Picnic	S. hystrix	32.33333333	G. ceramensis	1	0.030927835	Pair	0.3589744	0
21/08/2014	Aug-14	Cross	Picnic	A. gemmifera	25	G. rivulatus	2	0.08	Group	0.6523474	0
21/08/2014	Aug-14	Cross	Picnic	S. hystrix	25	NONE	0	0	NA	NA	0
21/08/2014	Aug-14	Cross	Picnic	S. hystrix	32.33333333	G. ceramensis	2	0.06185567	Pair	0.3589744	0
21/08/2014	Aug-14	Cross	Picnic	S. hystrix	13	NONE	0	0	NA	NA	0
21/08/2014	Aug-14	Cross	Picnic	A. millepora	47.33333333	G. histrio	2	0.042253521	Pair	0.4283414	0
21/08/2014	Aug-14	Cross	Picnic	A. millepora	47.33333333	G. okinawae	2	0.042253521	Group	0.4588235	0
21/08/2014	Aug-14	Cross	Picnic	A. millepora	47.33333333	G. fuscoruber	2	0.042253521	Group	0.5670399	0
21/08/2014	Aug-14	Cross	Picnic	A. millepora	47.33333333	Unknown hybrid	2	0.042253521	Group	0.6333333	0
21/08/2014	Aug-14	Cross	Picnic	A. nasuta	26.66666667	G. fuscoruber	1	0.0375	Group	0.5670399	0
21/08/2014	Aug-14	Cross	Picnic	S. hystrix	17.66666667	NONE	0	0	NA	NA	0
21/08/2014	Aug-14	Cross	Picnic	S. hystrix	23.66666667	NONE	0	0	NA	NA	0
21/08/2014	Aug-14	Cross	Picnic	S. hystrix	26	NONE	0	0	NA	NA	0
21/08/2014	Aug-14	Cross	Picnic	S. hystrix	23.66666667	G. ceramensis	2	0.084507042	Pair	0.3589744	0
21/08/2014	Aug-14	Cross	Picnic	S. hystrix	15.66666667	NONE	0	0	NA	NA	0
21/08/2014	Aug-14	Cross	Picnic	S. hystrix	17	NONE	0	0	NA	NA	0
21/08/2014	Aug-14	Cross	Lizard Head	A. valida	30.33333333	Unknown hybrid	2	0.065934066	Group	0.6333333	0
21/08/2014	Aug-14	Cross	Lizard Head	A. millepora	26.66666667	G. fuscoruber	2	0.075	Group	0.5670399	0
21/08/2014	Aug-14	Cross	Lizard Head	A. millepora	36.33333333	G. erythrospilus	2	0.055045872	Pair	0.4141414	0
21/08/2014	Aug-14	Cross	Lizard Head	A. millepora	36.33333333	Unknown hybrid	2	0.055045872	Group	0.6333333	0
21/08/2014	Aug-14	Cross	Lizard Head	A. millepora	36.33333333	G. fuscoruber	2	0.055045872	Group	0.5670399	0
21/08/2014	Aug-14	Cross	Lizard Head	A. nasuta	22	G. quinquestrigatus	2	0.090909091	Pair	0.3656079	0
21/08/2014	Aug-14	Cross	Lizard Head	A. millepora	7.333333333	NONE	0	0	NA	NA	0
21/08/2014	Aug-14	Cross	Lizard Head	A. nasuta	17	G. quinquestrigatus	2	0.117647059	Pair	0.3656079	0
21/08/2014	Aug-14	Cross	Lizard Head	A. nasuta	5.333333333	NONE	0	0	NA	NA	0
21/08/2014	Aug-14	Cross	Lizard Head	A. tenuis	26	G. quinquestrigatus	2	0.076923077	Pair	0.3656079	0
21/08/2014	Aug-14	Cross	Lizard Head	A. nasuta	17.66666667	G. quinquestrigatus	2	0.113207547	Pair	0.3656079	0
21/08/2014	Aug-14	Cross	Lizard Head	A. nasuta	22.66666667	G. histrio	2	0.088235294	Pair	0.4283414	0
21/08/2014	Aug-14	Cross	Lizard Head	A. nasuta	29	G. quinquestrigatus	2	0.068965517	Pair	0.3656079	0
21/08/2014	Aug-14	Cross	Lizard Head	A. loripes	8.333333333	G. quinquestrigatus	1	0.12	Pair	0.3656079	1
21/08/2014	Aug-14	Cross	Lizard Head	A. loripes	11.66666667	G. brochus	1	0.085714286	Pair	0.3644354	0
21/08/2014	Aug-14	Cross	Lizard Head	A. loripes	15.33333333	NONE	0	0	NA	NA	0
21/08/2014	Aug-14	Cross	Lizard Head	A. loripes	15.66666667	G. brochus	3	0.191489362	Pair	0.3644354	0
21/08/2014	Aug-14	Cross	Lizard Head	A. loripes	10.33333333	G. brochus	2	0.193548387	Pair	0.3644354	1
22/08/2014	Aug-14	Cross	Horseshoe	A. torreseana	25.66666667	G. quinquestrigatus	2	0.077922078	Pair	0.3656079	0
22/08/2014	Aug-14	Cross	Horseshoe	A. torreseana	25.66666667	G. quinquestrigatus	2	0.077922078	Pair	0.3656079	0
22/08/2014	Aug-14	Cross	Horseshoe	A. gemmifera	25.33333333	NONE	0	0	NA	NA	0
22/08/2014	Aug-14	Cross	Horseshoe	A. gemmifera	32.33333333	G. rivulatus	5	0.154639175	Group	0.6523474	0
22/08/2014	Aug-14	Cross	Horseshoe	A. millepora	31.66666667	Unknown hybrid	4	0.126315789	Group	0.6333333	0
22/08/2014	Aug-14	Cross	Horseshoe	A. millepora	31.66666667	G. fuscoruber	3	0.094736842	Group	0.5670399	0
22/08/2014	Aug-14	Cross	Horseshoe	A. loripes	15	G. brochus	2	0.133333333	Pair	0.3644354	0
22/08/2014	Aug-14	Cross	Horseshoe	A. nasuta	22.66666667	G. rivulatus	2	0.088235294	Group	0.6523474	0
22/08/2014	Aug-14	Cross	Horseshoe	A. loripes	8	NONE	0	0	NA	NA	0
22/08/2014	Aug-14	Cross	Horseshoe	A. loripes	17.66666667	G. quinquestrigatus	2	0.113207547	Pair	0.3656079	2
22/08/2014	Aug-14	Cross	Horseshoe	A. loripes	12.33333333	NONE	0	0	NA	NA	0
22/08/2014	Aug-14	Cross	Horseshoe	A. loripes	15.66666667	NONE	0	0	NA	NA	0
22/08/2014	Aug-14	Cross	Horseshoe	A. nasuta	11	NONE	0	0	NA	NA	0
22/08/2014	Aug-14	Cross	Horseshoe	A. loripes	19	G. rivulatus	2	0.105263158	Group	0.6523474	0
22/08/2014	Aug-14	Cross	Horseshoe	A. loripes	8.333333333	NONE	0	0	NA	NA	0
22/08/2014	Aug-14	Cross	Horseshoe	A. millepora	21	G. erythrospilus	2	0.095238095	Pair	0.4141414	0
22/08/2014	Aug-14	Cross	Horseshoe	A. gemmifera	18.33333333	G. rivulatus	2	0.109090909	Group	0.6523474	0
22/08/2014	Aug-14	Cross	Horseshoe	A. nasuta	26.33333333	Unknown hybrid	2	0.075949367	Group	0.6333333	0
22/08/2014	Aug-14	Cross	Horseshoe	A. millepora	37	G. fuscoruber	6	0.162162162	Group	0.5670399	0
22/08/2014	Aug-14	Cross	Horseshoe	A. millepora	37	G. erythrospilus	2	0.054054054	Pair	0.4141414	1
22/08/2014	Aug-14	Cross	Horseshoe	A. millepora	19.33333333	G. histrio	2	0.103448276	Pair	0.4283414	0
22/08/2014	Aug-14	Cross	Horseshoe	A. nasuta	33.66666667	G. histrio	2	0.059405941	Pair	0.4283414	0
22/08/2014	Aug-14	Cross	Horseshoe	A. nasuta	33.66666667	G. fuscoruber	1	0.02970297	Group	0.5670399	0
22/08/2014	Aug-14	Cross	Horseshoe	A. nasuta	21	G. histrio	2	0.095238095	Pair	0.4283414	0
22/08/2014	Aug-14	Cross	Horseshoe	A. millepora	45.66666667	G. fuscoruber	9	0.197080292	Group	0.5670399	0
22/08/2014	Aug-14	Cross	Horseshoe	A. millepora	45.66666667	G. erythrospilus	2	0.04379562	Pair	0.4141414	0
22/08/2014	Aug-14	Cross	Horseshoe	A. millepora	45.66666667	Unknown hybrid	1	0.02189781	Group	0.6333333	0
22/08/2014	Aug-14	Cross	Horseshoe	A. nasuta	16	NONE	0	0	NA	NA	0
22/08/2014	Aug-14	Cross	Horseshoe	A. millepora	14	NONE	0	0	NA	NA	0
22/08/2014	Aug-14	Cross	Horseshoe	A. millepora	17.33333333	NONE	0	0	NA	NA	0
22/08/2014	Aug-14	Cross	Horseshoe	A. millepora	30.66666667	G. fuscoruber	2	0.065217391	Group	0.5670399	0
22/08/2014	Aug-14	Cross	Horseshoe	A. loripes	7.666666667	G. quinquestrigatus	1	0.130434783	Pair	0.3656079	1
22/08/2014	Aug-14	Cross	Horseshoe	A. millepora	10	NONE	0	0	NA	NA	0
22/08/2014	Aug-14	Cross	Horseshoe	A. millepora	12.33333333	NONE	0	0	NA	NA	0
22/08/2014	Aug-14	Cross	Horseshoe	A. valida	17	NONE	0	0	NA	NA	0
22/08/2014	Aug-14	Cross	Horseshoe	A. loripes	21.33333333	G. brochus	4	0.1875	Pair	0.3644354	2
22/08/2014	Aug-14	Cross	Horseshoe	A. loripes	11.66666667	G. brochus	3	0.257142857	Pair	0.3644354	1
22/08/2014	Aug-14	Cross	Horseshoe	A. gemmifera	12	NONE	0	0	NA	NA	0
22/08/2014	Aug-14	Cross	Horseshoe	A. millepora	25	G. fuscoruber	1	0.04	Group	0.5670399	0
22/08/2014	Aug-14	Cross	Horseshoe	A. gemmifera	20.33333333	G. rivulatus	1	0.049180328	Group	0.6523474	0
22/08/2014	Aug-14	Cross	Horseshoe	A. humillis	12.33333333	G. rivulatus	1	0.081081081	Group	0.6523474	0
22/08/2014	Aug-14	Cross	Horseshoe	A. loripes	13	G. quinquestrigatus	1	0.076923077	Pair	0.3656079	0
22/08/2014	Aug-14	Cross	Horseshoe	A. loripes	9.333333333	G. rivulatus	1	0.107142857	Group	0.6523474	0
22/08/2014	Aug-14	Cross	Horseshoe	A. loripes	9.666666667	G. brochus	1	0.103448276	Pair	0.3644354	0
22/08/2014	Aug-14	Cross	Horseshoe	A. loripes	10	G. brochus	2	0.2	Pair	0.3644354	1
22/08/2014	Aug-14	Cross	Horseshoe	A. loripes	12	G. brochus	2	0.166666667	Pair	0.3644354	0
22/08/2014	Aug-14	Cross	Horseshoe	A. loripes	9.666666667	G. brochus	1	0.103448276	Pair	0.3644354	0
22/08/2014	Aug-14	Cross	Horseshoe	A. loripes	8	G. brochus	1	0.125	Pair	0.3644354	0
22/08/2014	Aug-14	Cross	Horseshoe	A. valida	13.33333333	G. erythrospilus	1	0.075	Pair	0.4141414	1
22/08/2014	Aug-14	Cross	Horseshoe	A. nasuta	19	G. erythrospilus	2	0.105263158	Pair	0.4141414	0
22/08/2014	Aug-14	Cross	Horseshoe	A. tenuis	27.66666667	G. sp A	2	0.072289157	Pair	0.3333333	0
22/08/2014	Aug-14	Cross	Horseshoe	A. loripes	19.66666667	G. erythrospilus	2	0.101694915	Pair	0.4141414	1
22/08/2014	Aug-14	Cross	Big Vickey	A. nasuta	10.66666667	G. rivulatus	2	0.1875	Group	0.6523474	0
22/08/2014	Aug-14	Cross	Big Vickey	A. torreseana	31	Unknown hybrid	2	0.064516129	Group	0.6333333	0
22/08/2014	Aug-14	Cross	Big Vickey	A. divaricata	32.33333333	G. sp D	2	0.06185567	Pair	0.3333333	0
22/08/2014	Aug-14	Cross	Big Vickey	A. valida	27	Unknown hybrid	2	0.074074074	Group	0.6333333	0
22/08/2014	Aug-14	Cross	Big Vickey	A. torreseana	19.33333333	G. quinquestrigatus	2	0.103448276	Pair	0.3656079	0
22/08/2014	Aug-14	Cross	Big Vickey	A. nasuta	7	NONE	0	0	NA	NA	0
22/08/2014	Aug-14	Cross	Big Vickey	A. nasuta	25.33333333	G. fuscoruber	2	0.078947368	Group	0.5670399	0
22/08/2014	Aug-14	Cross	Big Vickey	A. nasuta	25.33333333	G. erythrospilus	1	0.039473684	Pair	0.4141414	0
23/08/2014	Aug-14	Cross	Horseshoe	A. millepora	13.66666667	NONE	0	0	NA	NA	0
23/08/2014	Aug-14	Cross	Horseshoe	A. gemmifera	26	G. rivulatus	2	0.076923077	Group	0.6523474	0
23/08/2014	Aug-14	Cross	Horseshoe	A. gemmifera	9.666666667	NONE	0	0	NA	NA	0
23/08/2014	Aug-14	Cross	Horseshoe	A. millepora	9.666666667	NONE	0	0	NA	NA	0
23/08/2014	Aug-14	Cross	Horseshoe	A. millepora	14.66666667	G. histrio	1	0.068181818	Pair	0.4283414	0
23/08/2014	Aug-14	Cross	Horseshoe	A. gemmifera	25.33333333	G. rivulatus	2	0.078947368	Group	0.6523474	0
23/08/2014	Aug-14	Cross	Horseshoe	A. millepora	18.33333333	G. histrio	2	0.109090909	Pair	0.4283414	0
23/08/2014	Aug-14	Cross	Horseshoe	A. gemmifera	8.666666667	NONE	0	0	NA	NA	0
23/08/2014	Aug-14	Cross	Horseshoe	A. gemmifera	7.666666667	NONE	0	0	NA	NA	0
23/08/2014	Aug-14	Cross	Horseshoe	A. gemmifera	15.33333333	G. rivulatus	1	0.065217391	Group	0.6523474	0
23/08/2014	Aug-14	Cross	Horseshoe	A. gemmifera	31.33333333	G. rivulatus	2	0.063829787	Group	0.6523474	0
23/08/2014	Aug-14	Cross	Horseshoe	A. gemmifera	14.33333333	NONE	0	0	NA	NA	0
23/08/2014	Aug-14	Cross	Horseshoe	A. gemmifera	17.33333333	G. rivulatus	1	0.057692308	Group	0.6523474	0
23/08/2014	Aug-14	Cross	Horseshoe	A. loripes	9.333333333	G. axillaris	1	0.107142857	Pair	0.3333333	0
23/08/2014	Aug-14	Cross	Horseshoe	A. gemmifera	19	G. rivulatus	1	0.052631579	Group	0.6523474	0
23/08/2014	Aug-14	Cross	Horseshoe	A. gemmifera	15	G. rivulatus	1	0.066666667	Group	0.6523474	0
23/08/2014	Aug-14	Cross	Horseshoe	A. millepora	11.66666667	NONE	0	0	NA	NA	0
23/08/2014	Aug-14	Cross	Horseshoe	A. millepora	17.66666667	G. quinquestrigatus	2	0.113207547	Pair	0.3656079	0
23/08/2014	Aug-14	Cross	Ghost	A. loripes	18.66666667	G. histrio	2	0.107142857	Pair	0.4283414	0
23/08/2014	Aug-14	Cross	Ghost	A. nasuta	36.66666667	G. histrio	2	0.054545455	Pair	0.4283414	0
23/08/2014	Aug-14	Cross	Ghost	A. millepora	26	G. fuscoruber	2	0.076923077	Group	0.5670399	0
23/08/2014	Aug-14	Cross	Ghost	A. nasuta	28.33333333	G. histrio	2	0.070588235	Pair	0.4283414	0
23/08/2014	Aug-14	Cross	Ghost	A. nasuta	22	G. quinquestrigatus	2	0.090909091	Pair	0.3656079	0
23/08/2014	Aug-14	Cross	Ghost	A. nasuta	12.66666667	G. quinquestrigatus	1	0.078947368	Pair	0.3656079	0
23/08/2014	Aug-14	Cross	Ghost	A. tenuis	17	NONE	0	0	NA	NA	0
23/08/2014	Aug-14	Cross	Ghost	A. valida	16.66666667	G. quinquestrigatus	2	0.12	Pair	0.3656079	0
23/08/2014	Aug-14	Cross	Ghost	A. nasuta	15	G. histrio	2	0.133333333	Pair	0.4283414	0
23/08/2014	Aug-14	Cross	Ghost	A. nasuta	12.33333333	NONE	0	0	NA	NA	0
23/08/2014	Aug-14	Cross	Ghost	A. loripes	18.66666667	G. brochus	2	0.107142857	Pair	0.3644354	1
23/08/2014	Aug-14	Cross	Ghost	A. gemmifera	22	G. quinquestrigatus	2	0.090909091	Pair	0.3656079	0
23/08/2014	Aug-14	Cross	Ghost	A. loripes	6.333333333	NONE	0	0	NA	NA	0
23/08/2014	Aug-14	Cross	Ghost	A. loripes	8.333333333	NONE	0	0	NA	NA	0
23/08/2014	Aug-14	Cross	Ghost	A. valida	18.33333333	G. quinquestrigatus	2	0.109090909	Pair	0.3656079	0
23/08/2014	Aug-14	Cross	Ghost	A. loripes	14.33333333	NONE	0	0	NA	NA	0
23/08/2014	Aug-14	Cross	Ghost	A. loripes	33.33333333	G. quinquestrigatus	2	0.06	Pair	0.3656079	0
23/08/2014	Aug-14	Cross	Ghost	A. millepora	44	G. fuscoruber	3	0.068181818	Group	0.5670399	0
23/08/2014	Aug-14	Cross	Ghost	A. millepora	44	G. erythrospilus	2	0.045454545	Pair	0.4141414	0
23/08/2014	Aug-14	Cross	Ghost	A. valida	7	NONE	0	0	NA	NA	0
23/08/2014	Aug-14	Cross	Ghost	A. millepora	18	NONE	0	0	NA	NA	0
23/08/2014	Aug-14	Cross	Ghost	A. millepora	18	NONE	0	0	NA	NA	0
23/08/2014	Aug-14	Cross	Ghost	A. gemmifera	9.333333333	G. rivulatus	1	0.107142857	Group	0.6523474	1
23/08/2014	Aug-14	Cross	Ghost	A. millepora	38.66666667	G. erythrospilus	3	0.077586207	Pair	0.4141414	0
23/08/2014	Aug-14	Cross	Ghost	A. millepora	38.66666667	G. fuscoruber	1	0.025862069	Group	0.5670399	0
24/08/2014	Aug-14	Cross	Bird Island	A. tenuis	31	G. okinawae	1	0.032258065	Group	0.4588235	0
24/08/2014	Aug-14	Cross	Bird Island	A. tenuis	35	G. quinquestrigatus	1	0.028571429	Pair	0.3656079	0
24/08/2014	Aug-14	Cross	Bird Island	A. tenuis	12.33333333	G. quinquestrigatus	1	0.081081081	Pair	0.3656079	0
24/08/2014	Aug-14	Cross	Bird Island	A. nasuta	13.33333333	NONE	0	0	NA	NA	0
24/08/2014	Aug-14	Cross	Bird Island	A. loripes	9.333333333	G. brochus	2	0.214285714	Pair	0.3644354	0
24/08/2014	Aug-14	Cross	Bird Island	A. nasuta	16.66666667	G. quinquestrigatus	2	0.12	Pair	0.3656079	0
24/08/2014	Aug-14	Cross	Bird Island	A. loripes	14.66666667	G. brochus	1	0.068181818	Pair	0.3644354	0
24/08/2014	Aug-14	Cross	Bird Island	A. nasuta	30.66666667	G. erythrospilus	2	0.065217391	Pair	0.4141414	0
24/08/2014	Aug-14	Cross	Bird Island	A. millepora	24.33333333	G. oculolineatus	2	0.082191781	Pair	0.3867521	0
24/08/2014	Aug-14	Cross	Bird Island	A. loripes	18.33333333	G. brochus	1	0.054545455	Pair	0.3644354	0
24/08/2014	Aug-14	Cross	Bird Island	A. loripes	8.666666667	G. brochus	1	0.115384615	Pair	0.3644354	0
24/08/2014	Aug-14	Cross	Bird Island	A. loripes	13.33333333	G. oculolineatus	2	0.15	Pair	0.3867521	0
24/08/2014	Aug-14	Cross	Bird Island	A. loripes	10	G. brochus	1	0.1	Pair	0.3644354	0
24/08/2014	Aug-14	Cross	Bird Island	A. loripes	14.33333333	G. brochus	2	0.139534884	Pair	0.3644354	1
24/08/2014	Aug-14	Cross	Bird Island	A. nasuta	18.66666667	G. quinquestrigatus	2	0.107142857	Pair	0.3656079	0
24/08/2014	Aug-14	Cross	Bird Island	A. millepora	16	NONE	0	0	NA	NA	0
24/08/2014	Aug-14	Cross	Bird Island	A. nasuta	16.66666667	G. quinquestrigatus	2	0.12	Pair	0.3656079	0
24/08/2014	Aug-14	Cross	Bird Island	A. nasuta	24	G. quinquestrigatus	2	0.083333333	Pair	0.3656079	0
24/08/2014	Aug-14	Cross	Bird Island	A. rosaria	33.33333333	G. brochus	1	0.03	Pair	0.3644354	0
24/08/2014	Aug-14	Cross	Bird Island	A. tenuis	25.33333333	G. brochus	1	0.039473684	Pair	0.3644354	0
24/08/2014	Aug-14	Cross	Bird Island	A. gemmifera	39.66666667	Unknown hybrid	2	0.050420168	Group	0.6333333	0
24/08/2014	Aug-14	Cross	Bird Island	A. loripes	8.333333333	G. brochus	1	0.12	Pair	0.3644354	0
24/08/2014	Aug-14	Cross	Bird Island	A. loripes	33.33333333	G. brochus	2	0.06	Pair	0.3644354	0
24/08/2014	Aug-14	Cross	Bird Island	A. loripes	33.33333333	G. erythrospilus	1	0.03	Pair	0.4141414	0
24/08/2014	Aug-14	Cross	Bird Island	A. nasuta	28.66666667	G. quinquestrigatus	2	0.069767442	Pair	0.3656079	0
24/08/2014	Aug-14	Cross	Bird Island	A. nasuta	17.33333333	NONE	0	0	NA	NA	0
24/08/2014	Aug-14	Cross	Bird Island	A. tenuis	28.66666667	G. quinquestrigatus	2	0.069767442	Pair	0.3656079	0
24/08/2014	Aug-14	Cross	Bird Island	A. gemmifera	16.66666667	G. rivulatus	2	0.12	Group	0.6523474	0
24/08/2014	Aug-14	Cross	Bird Island	A. nasuta	19.33333333	G. quinquestrigatus	2	0.103448276	Pair	0.3656079	0
24/08/2014	Aug-14	Cross	Bird Island	A. millepora	9.666666667	NONE	0	0	NA	NA	0
25/08/2014	Aug-14	Cross	Clam Garden	A. nasuta	25.33333333	G. erythrospilus	2	0.078947368	Pair	0.4141414	0
25/08/2014	Aug-14	Cross	Clam Garden	A. nasuta	11.66666667	NONE	0	0	NA	NA	0
25/08/2014	Aug-14	Cross	Clam Garden	A. nasuta	5.333333333	NONE	0	0	NA	NA	0
25/08/2014	Aug-14	Cross	Clam Garden	A. nasuta	7	NONE	0	0	NA	NA	0
25/08/2014	Aug-14	Cross	Clam Garden	A. nasuta	8	NONE	0	0	NA	NA	0
25/08/2014	Aug-14	Cross	Clam Garden	A. nasuta	5	NONE	0	0	NA	NA	0
25/08/2014	Aug-14	Cross	Clam Garden	A. nasuta	17.66666667	G. quinquestrigatus	2	0.113207547	Pair	0.3656079	0
25/08/2014	Aug-14	Cross	Clam Garden	A. millepora	26.66666667	G. erythrospilus	2	0.075	Pair	0.4141414	0
25/08/2014	Aug-14	Cross	Clam Garden	A. loripes	7.333333333	G. brochus	1	0.136363636	Pair	0.3644354	1
25/08/2014	Aug-14	Cross	Clam Garden	A. nasuta	4.333333333	NONE	0	0	NA	NA	0
25/08/2014	Aug-14	Cross	Clam Garden	A. nasuta	7.333333333	G. erythrospilus	2	0.272727273	Pair	0.4141414	2
25/08/2014	Aug-14	Cross	Clam Garden	A. nasuta	17.66666667	G. quinquestrigatus	2	0.113207547	Pair	0.3656079	0
25/08/2014	Aug-14	Cross	Clam Garden	A. nasuta	4.666666667	NONE	0	0	NA	NA	0
25/08/2014	Aug-14	Cross	Clam Garden	A. loripes	13.66666667	G. rivulatus	3	0.219512195	Group	0.6523474	0
25/08/2014	Aug-14	Cross	Clam Garden	A. millepora	9	G. erythrospilus	1	0.111111111	Pair	0.4141414	1
25/08/2014	Aug-14	Cross	Clam Garden	A. nasuta	20	G. histrio	2	0.1	Pair	0.4283414	0
25/08/2014	Aug-14	Cross	Clam Garden	A. nasuta	8	G. quinquestrigatus	1	0.125	Pair	0.3656079	0
25/08/2014	Aug-14	Cross	Clam Garden	A. loripes	6.333333333	NONE	0	0	NA	NA	0
25/08/2014	Aug-14	Cross	Clam Garden	A. tenuis	17.33333333	G. quinquestrigatus	2	0.115384615	Pair	0.3656079	0
25/08/2014	Aug-14	Cross	Clam Garden	A. nasuta	11.66666667	G. quinquestrigatus	1	0.085714286	Pair	0.3656079	1
25/08/2014	Aug-14	Cross	Clam Garden	A. nasuta	7.666666667	G. erythrospilus	1	0.130434783	Pair	0.4141414	0
25/08/2014	Aug-14	Cross	Clam Garden	A. valida	20.33333333	G. quinquestrigatus	2	0.098360656	Pair	0.3656079	0
25/08/2014	Aug-14	Cross	Clam Garden	A. nasuta	18.66666667	G. histrio	2	0.107142857	Pair	0.4283414	0
25/08/2014	Aug-14	Cross	Clam Garden	A. torreseana	11.66666667	G. histrio	1	0.085714286	Pair	0.4283414	0
25/08/2014	Aug-14	Cross	Clam Garden	A. millepora	9.333333333	NONE	0	0	NA	NA	0
25/08/2014	Aug-14	Cross	Clam Garden	A. nasuta	16.66666667	G. brochus	2	0.12	Pair	0.3644354	0
25/08/2014	Aug-14	Cross	Clam Garden	A. loripes	11	G. erythrospilus	1	0.090909091	Pair	0.4141414	0
25/08/2014	Aug-14	Cross	Clam Garden	A. loripes	11	NONE	0	0	NA	NA	0
25/08/2014	Aug-14	Cross	Clam Garden	A. loripes	3.333333333	NONE	0	0	NA	NA	0
25/08/2014	Aug-14	Cross	Clam Garden	A. nasuta	19.66666667	G. histrio	2	0.101694915	Pair	0.4283414	0
25/08/2014	Aug-14	Cross	Clam Garden	A. nasuta	17.33333333	NONE	0	0	NA	NA	0
25/08/2014	Aug-14	Cross	Clam Garden	A. loripes	13.33333333	G. histrio	2	0.15	Pair	0.4283414	0
25/08/2014	Aug-14	Cross	Clam Garden	A. valida	36.33333333	G. erythrospilus	3	0.082568807	Pair	0.4141414	0
25/08/2014	Aug-14	Cross	Clam Garden	A. valida	36.33333333	G. fuscoruber	1	0.027522936	Group	0.5670399	0
26/08/2014	Aug-14	Cross	Palfrey	A. nasuta	12	G. quinquestrigatus	2	0.166666667	Pair	0.3656079	0
26/08/2014	Aug-14	Cross	Palfrey	A. valida	18.33333333	NONE	0	0	NA	NA	0
26/08/2014	Aug-14	Cross	Palfrey	A. nasuta	15	G. axillaris	2	0.133333333	Pair	0.3333333	0
26/08/2014	Aug-14	Cross	Palfrey	A. nasuta	9.666666667	NONE	0	0	NA	NA	0
26/08/2014	Aug-14	Cross	Palfrey	A. nasuta	11.33333333	NONE	0	0	NA	NA	0
26/08/2014	Aug-14	Cross	Palfrey	A. nasuta	16.33333333	G. erythrospilus	1	0.06122449	Pair	0.4141414	0
26/08/2014	Aug-14	Cross	Palfrey	A. nasuta	40	G. histrio	2	0.05	Pair	0.4283414	0
26/08/2014	Aug-14	Cross	Palfrey	A. millepora	26	G. fuscoruber	2	0.076923077	Group	0.5670399	0
26/08/2014	Aug-14	Cross	Palfrey	A. millepora	32.66666667	G. erythrospilus	2	0.06122449	Pair	0.4141414	0
26/08/2014	Aug-14	Cross	Palfrey	A. millepora	32.66666667	G. fuscoruber	2	0.06122449	Group	0.5670399	0
26/08/2014	Aug-14	Cross	Palfrey	A. loripes	25	G. brochus	6	0.24	Pair	0.3644354	2
26/08/2014	Aug-14	Cross	Palfrey	A. gemmifera	16.66666667	G. quinquestrigatus	2	0.12	Pair	0.3656079	0
26/08/2014	Aug-14	Cross	Palfrey	A. gemmifera	20.33333333	G. rivulatus	1	0.049180328	Group	0.6523474	0
26/08/2014	Aug-14	Cross	Palfrey	A. gemmifera	22.66666667	G. rivulatus	2	0.088235294	Group	0.6523474	0
26/08/2014	Aug-14	Cross	Palfrey	A. nasuta	28	G. histrio	2	0.071428571	Pair	0.4283414	0
26/08/2014	Aug-14	Cross	Palfrey	A. tenuis	28.33333333	NONE	0	0	NA	NA	0
26/08/2014	Aug-14	Cross	Palfrey	A. gemmifera	23.66666667	G. quinquestrigatus	2	0.084507042	Pair	0.3656079	0
26/08/2014	Aug-14	Cross	Palfrey	A. nasuta	15.66666667	G. histrio	2	0.127659574	Pair	0.4283414	0
26/08/2014	Aug-14	Cross	Palfrey	A. gemmifera	26	G. rivulatus	2	0.076923077	Group	0.6523474	0
26/08/2014	Aug-14	Cross	Palfrey	A. valida	16.33333333	G. erythrospilus	2	0.12244898	Pair	0.4141414	0
26/08/2014	Aug-14	Cross	Palfrey	A. tenuis	20	NONE	0	0	NA	NA	0
26/08/2014	Aug-14	Cross	Palfrey	A. millepora	25	G. erythrospilus	2	0.08	Pair	0.4141414	0
26/08/2014	Aug-14	Cross	Palfrey	A. millepora	25	G. fuscoruber	2	0.08	Group	0.5670399	0
26/08/2014	Aug-14	Cross	Palfrey	A. gemmifera	19.33333333	G. rivulatus	1	0.051724138	Group	0.6523474	0
26/08/2014	Aug-14	Cross	Palfrey	A. millepora	35.66666667	G. fuscoruber	2	0.056074766	Group	0.5670399	0
26/08/2014	Aug-14	Cross	Palfrey	A. millepora	35.66666667	Unknown hybrid	3	0.08411215	Group	0.6333333	0
26/08/2014	Aug-14	Cross	Palfrey	A. loripes	13.33333333	G. quinquestrigatus	2	0.15	Pair	0.3656079	0
26/08/2014	Aug-14	Cross	Palfrey	A. loripes	16.66666667	G. brochus	2	0.12	Pair	0.3644354	0
26/08/2014	Aug-14	Cross	Palfrey	A. loripes	12.33333333	G. brochus	2	0.162162162	Pair	0.3644354	0
26/08/2014	Aug-14	Cross	Palfrey	A. loripes	15.33333333	G. quinquestrigatus	2	0.130434783	Pair	0.3656079	0
26/08/2014	Aug-14	Cross	Palfrey	A. tenuis	24.33333333	G. brochus	1	0.04109589	Pair	0.3644354	0
26/08/2014	Aug-14	Cross	Palfrey	A. tenuis	24.33333333	G. fuscoruber	1	0.04109589	Group	0.5670399	0
26/08/2014	Aug-14	Cross	Palfrey	A. valida	16.66666667	G. quinquestrigatus	2	0.12	Pair	0.3656079	0
26/08/2014	Aug-14	Cross	Palfrey	A. loripes	29.66666667	G. rivulatus	2	0.06741573	Group	0.6523474	1
26/08/2014	Aug-14	Cross	Palfrey	A. loripes	17	G. brochus	2	0.117647059	Pair	0.3644354	0
26/08/2014	Aug-14	Cross	Palfrey	A. tenuis	18.33333333	G. brochus	2	0.109090909	Pair	0.3644354	0
26/08/2014	Aug-14	Cross	Palfrey	A. loripes	23	G. brochus	1	0.043478261	Pair	0.3644354	0
26/08/2014	Aug-14	Cross	Palfrey	A. loripes	9.333333333	G. erythrospilus	1	0.107142857	Pair	0.4141414	1
26/08/2014	Aug-14	Cross	Palfrey	A. loripes	10.66666667	G. quinquestrigatus	1	0.09375	Pair	0.3656079	0
26/08/2014	Aug-14	Cross	Palfrey	A. loripes	12	G. quinquestrigatus	2	0.166666667	Pair	0.3656079	0
26/08/2014	Aug-14	Cross	Palfrey	A. loripes	12	G. quinquestrigatus	1	0.083333333	Pair	0.3656079	0
26/08/2014	Aug-14	Cross	Palfrey	A. loripes	11.33333333	G. brochus	2	0.176470588	Pair	0.3644354	1
26/08/2014	Aug-14	Cross	Palfrey	A. loripes	11.33333333	G. brochus	2	0.176470588	Pair	0.3644354	0
26/08/2014	Aug-14	Cross	Palfrey	A. valida	30	G. histrio	2	0.066666667	Pair	0.4283414	0
26/08/2014	Aug-14	Cross	Palfrey	A. tenuis	25	G. quinquestrigatus	2	0.08	Pair	0.3656079	0
26/08/2014	Aug-14	Cross	Palfrey	A. loripes	9.666666667	G. brochus	1	0.103448276	Pair	0.3644354	0
27/08/2014	Aug-14	Cross	Palfrey	A. cerealis	11.66666667	NONE	0	0	NA	NA	0
27/08/2014	Aug-14	Cross	Palfrey	A. nasuta	21	G. axillaris	1	0.047619048	Pair	0.3333333	0
27/08/2014	Aug-14	Cross	Palfrey	A. valida	20.66666667	G. brochus	5	0.241935484	Pair	0.3644354	1
27/08/2014	Aug-14	Cross	Palfrey	A. valida	15	G. brochus	2	0.133333333	Pair	0.3644354	0
27/08/2014	Aug-14	Cross	Palfrey	A. valida	12	G. brochus	2	0.166666667	Pair	0.3644354	0
27/08/2014	Aug-14	Cross	Palfrey	A. loripes	20.33333333	G. brochus	1	0.049180328	Pair	0.3644354	0
27/08/2014	Aug-14	Cross	Palfrey	A. loripes	20.33333333	G. oculolineatus	2	0.098360656	Pair	0.3867521	0
27/08/2014	Aug-14	Cross	Palfrey	A. loripes	16.66666667	G. brochus	2	0.12	Pair	0.3644354	1
27/08/2014	Aug-14	Cross	Palfrey	A. nasuta	27	G. fuscoruber	2	0.074074074	Group	0.5670399	0
27/08/2014	Aug-14	Cross	Palfrey	A. nasuta	16.33333333	G. brochus	2	0.12244898	Pair	0.3644354	0
27/08/2014	Aug-14	Cross	Palfrey	A. gemmifera	10.66666667	NONE	0	0	NA	NA	0
27/08/2014	Aug-14	Cross	Palfrey	A. nasuta	7	G. erythrospilus	1	0.142857143	Pair	0.4141414	1
27/08/2014	Aug-14	Cross	Palfrey	A. millepora	10	G. erythrospilus	1	0.1	Pair	0.4141414	0
27/08/2014	Aug-14	Cross	Palfrey	A. valida	8.666666667	NONE	0	0	NA	NA	0
27/08/2014	Aug-14	Cross	Palfrey	A. valida	11.33333333	G. brochus	1	0.088235294	Pair	0.3644354	0
27/08/2014	Aug-14	Cross	Palfrey	A. valida	10.66666667	G. brochus	2	0.1875	Pair	0.3644354	0
27/08/2014	Aug-14	Cross	Palfrey	A. valida	7.333333333	G. brochus	1	0.136363636	Pair	0.3644354	0
27/08/2014	Aug-14	Cross	Palfrey	A. valida	7.333333333	G. brochus	1	0.136363636	Pair	0.3644354	0
27/08/2014	Aug-14	Cross	Palfrey	A. valida	7.333333333	G. brochus	1	0.136363636	Pair	0.3644354	0
27/08/2014	Aug-14	Cross	Palfrey	A. valida	11.66666667	G. brochus	1	0.085714286	Pair	0.3644354	0
27/08/2014	Aug-14	Cross	Palfrey	A. valida	12.33333333	G. erythrospilus	1	0.081081081	Pair	0.4141414	0
27/08/2014	Aug-14	Cross	Palfrey	A. millepora	17.33333333	G. fuscoruber	2	0.115384615	Group	0.5670399	0
27/08/2014	Aug-14	Cross	Palfrey	A. millepora	15.66666667	G. erythrospilus	1	0.063829787	Pair	0.4141414	0
27/08/2014	Aug-14	Cross	Palfrey	A. loripes	8.666666667	NONE	0	0	NA	NA	0
27/08/2014	Aug-14	Cross	Palfrey	A. rosaria	22.66666667	G. brochus	2	0.088235294	Pair	0.3644354	0
27/08/2014	Aug-14	Cross	Palfrey	A. rosaria	23.66666667	G. brochus	1	0.042253521	Pair	0.3644354	0
27/08/2014	Aug-14	Cross	Palfrey	A. loripes	15	G. brochus	2	0.133333333	Pair	0.3644354	0
27/08/2014	Aug-14	Cross	Palfrey	A. nasuta	21.66666667	G. histrio	2	0.092307692	Pair	0.4283414	0
27/08/2014	Aug-14	Cross	Palfrey	A. nasuta	17	NONE	0	0	NA	NA	0
27/08/2014	Aug-14	Cross	Palfrey	A. loripes	11.33333333	G. brochus	1	0.088235294	Pair	0.3644354	1
27/08/2014	Aug-14	Cross	Palfrey	A. loripes	11	G. brochus	2	0.181818182	Pair	0.3644354	0
27/08/2014	Aug-14	Cross	Palfrey	A. loripes	16	G. brochus	1	0.0625	Pair	0.3644354	0
27/08/2014	Aug-14	Cross	Palfrey	A. loripes	12	G. brochus	1	0.083333333	Pair	0.3644354	0
27/08/2014	Aug-14	Cross	Palfrey	A. loripes	13.66666667	G. brochus	2	0.146341463	Pair	0.3644354	0
27/08/2014	Aug-14	Cross	Palfrey	A. millepora	17	NONE	0	0	NA	NA	0
27/08/2014	Aug-14	Cross	Palfrey	A. loripes	15.66666667	G. brochus	1	0.063829787	Pair	0.3644354	1
27/08/2014	Aug-14	Cross	Palfrey	A. loripes	14.66666667	G. brochus	2	0.136363636	Pair	0.3644354	0
27/08/2014	Aug-14	Cross	Palfrey	A. nasuta	24.33333333	G. histrio	2	0.082191781	Pair	0.4283414	0
27/08/2014	Aug-14	Cross	Palfrey	A. millepora	15.66666667	G. fuscoruber	1	0.063829787	Group	0.5670399	0
27/08/2014	Aug-14	Cross	Palfrey	A. gemmifera	27.33333333	G. rivulatus	2	0.073170732	Group	0.6523474	0
27/08/2014	Aug-14	Cross	Palfrey	A. gemmifera	9.666666667	G. rivulatus	1	0.103448276	Group	0.6523474	1
27/08/2014	Aug-14	Cross	Palfrey	A. gemmifera	11.33333333	NONE	0	0	NA	NA	0
27/08/2014	Aug-14	Cross	Palfrey	A. nasuta	16.66666667	G. axillaris	2	0.12	Pair	0.3333333	0
27/08/2014	Aug-14	Cross	Palfrey	A. millepora	28.33333333	G. fuscoruber	2	0.070588235	Group	0.5670399	0
27/08/2014	Aug-14	Cross	Palfrey	A. nasuta	19	G. histrio	2	0.105263158	Pair	0.4283414	0
27/08/2014	Aug-14	Cross	Palfrey	A. nasuta	26.66666667	G. erythrospilus	2	0.075	Pair	0.4141414	0
27/08/2014	Aug-14	Cross	Palfrey	A. millepora	22.66666667	G. histrio	2	0.088235294	Pair	0.4283414	0
27/08/2014	Aug-14	Cross	Palfrey	A. gemmifera	10.33333333	NONE	0	0	NA	NA	0
27/08/2014	Aug-14	Cross	Palfrey	A. gemmifera	18.66666667	NONE	0	0	NA	NA	0
27/08/2014	Aug-14	Cross	Palfrey	A. nasuta	25.33333333	G. fuscoruber	1	0.039473684	Group	0.5670399	0
27/08/2014	Aug-14	Cross	Palfrey	A. nasuta	16.33333333	NONE	0	0	NA	NA	0
27/08/2014	Aug-14	Cross	Palfrey	A. loripes	16.66666667	G. erythrospilus	1	0.06	Pair	0.4141414	0
27/08/2014	Aug-14	Cross	Palfrey	A. loripes	12.33333333	G. erythrospilus	1	0.081081081	Pair	0.4141414	0
27/08/2014	Aug-14	Cross	Palfrey	A. gemmifera	26.33333333	G. rivulatus	2	0.075949367	Group	0.6523474	0
27/08/2014	Aug-14	Cross	Palfrey	A. millepora	21	NONE	0	0	NA	NA	0
27/08/2014	Aug-14	Cross	Palfrey	A. gemmifera	11	NONE	0	0	NA	NA	0
27/08/2014	Aug-14	Cross	Palfrey	A. millepora	16.66666667	NONE	0	0	NA	NA	0
27/08/2014	Aug-14	Cross	Palfrey	A. nasuta	12.33333333	NONE	0	0	NA	NA	0
27/08/2014	Aug-14	Cross	Palfrey	A. nasuta	15.33333333	NONE	0	0	NA	NA	0
27/08/2014	Aug-14	Cross	Palfrey	A. loripes	11.33333333	G. brochus	2	0.176470588	Pair	0.3644354	0
27/08/2014	Aug-14	Cross	Palfrey	A. humillis	33	Unknown hybrid	2	0.060606061	Group	0.6333333	0
27/08/2014	Aug-14	Cross	Palfrey	A. millepora	13.66666667	G. erythrospilus	2	0.146341463	Pair	0.4141414	0
27/08/2014	Aug-14	Cross	Palfrey	A. nasuta	17.33333333	G. erythrospilus	2	0.115384615	Pair	0.4141414	0
27/08/2014	Aug-14	Cross	Palfrey	A. loripes	15.33333333	G. brochus	2	0.130434783	Pair	0.3644354	0
27/08/2014	Aug-14	Cross	Palfrey	A. loripes	16.33333333	NONE	0	0	NA	NA	0
27/08/2014	Aug-14	Cross	Palfrey	A. loripes	13.66666667	NONE	0	0	NA	NA	0
27/08/2014	Aug-14	Cross	Palfrey	A. millepora	26	G. fuscoruber	2	0.076923077	Group	0.5670399	0
27/08/2014	Aug-14	Cross	Palfrey	A. gemmifera	22.66666667	G. rivulatus	2	0.088235294	Group	0.6523474	0
27/08/2014	Aug-14	Cross	Palfrey	A. millepora	16.33333333	G. brochus	2	0.12244898	Pair	0.3644354	0
27/08/2014	Aug-14	Cross	Palfrey	A. millepora	17.66666667	G. erythrospilus	2	0.113207547	Pair	0.4141414	0
27/08/2014	Aug-14	Cross	Palfrey	A. nasuta	16	G. erythrospilus	1	0.0625	Pair	0.4141414	0
27/08/2014	Aug-14	Cross	Palfrey	A. nasuta	15	G. erythrospilus	1	0.066666667	Pair	0.4141414	0
27/08/2014	Aug-14	Cross	Palfrey	A. gemmifera	17.33333333	G. rivulatus	2	0.115384615	Group	0.6523474	0
27/08/2014	Aug-14	Cross	Palfrey	A. millepora	18	G. erythrospilus	1	0.055555556	Pair	0.4141414	0
27/08/2014	Aug-14	Cross	Palfrey	A. millepora	16.66666667	NONE	0	0	NA	NA	0
28/08/2014	Aug-14	Cross	Palfrey	A. valida	13	G. brochus	1	0.076923077	Pair	0.3644354	0
28/08/2014	Aug-14	Cross	Palfrey	A. valida	9.666666667	G. erythrospilus	1	0.103448276	Pair	0.4141414	0
28/08/2014	Aug-14	Cross	Palfrey	A. valida	14	G. brochus	2	0.142857143	Pair	0.3644354	1
28/08/2014	Aug-14	Cross	Palfrey	A. loripes	16.66666667	G. brochus	2	0.12	Pair	0.3644354	0
28/08/2014	Aug-14	Cross	Palfrey	A. nasuta	22	G. histrio	2	0.090909091	Pair	0.4283414	0
28/08/2014	Aug-14	Cross	Palfrey	A. cerealis	17	G. brochus	2	0.117647059	Pair	0.3644354	0
28/08/2014	Aug-14	Cross	Palfrey	A. valida	7	G. brochus	1	0.142857143	Pair	0.3644354	0
28/08/2014	Aug-14	Cross	Palfrey	A. loripes	23.66666667	G. brochus	2	0.084507042	Pair	0.3644354	0
28/08/2014	Aug-14	Cross	Palfrey	A. rosaria	9.333333333	G. brochus	1	0.107142857	Pair	0.3644354	0
28/08/2014	Aug-14	Cross	Palfrey	A. nasuta	19	G. histrio	2	0.105263158	Pair	0.4283414	0
28/08/2014	Aug-14	Cross	Palfrey	A. nasuta	18.33333333	G. brochus	1	0.054545455	Pair	0.3644354	0
28/08/2014	Aug-14	Cross	Palfrey	A. loripes	18	G. quinquestrigatus	2	0.111111111	Pair	0.3656079	0
28/08/2014	Aug-14	Cross	Palfrey	A. nasuta	11.66666667	NONE	0	0	NA	NA	0
28/08/2014	Aug-14	Cross	Palfrey	A. valida	12	G. brochus	1	0.083333333	Pair	0.3644354	0
28/08/2014	Aug-14	Cross	Palfrey	A. nasuta	16.66666667	G. erythrospilus	2	0.12	Pair	0.4141414	0
28/08/2014	Aug-14	Cross	Palfrey	A. loripes	9	G. rivulatus	1	0.111111111	Group	0.6523474	0
28/08/2014	Aug-14	Cross	Palfrey	A. loripes	11	NONE	0	0	NA	NA	0
28/08/2014	Aug-14	Cross	Palfrey	A. loripes	12	G. brochus	2	0.166666667	Pair	0.3644354	0
28/08/2014	Aug-14	Cross	Palfrey	A. loripes	21	G. brochus	2	0.095238095	Pair	0.3644354	0
28/08/2014	Aug-14	Cross	Palfrey	A. nasuta	12.33333333	NONE	0	0	NA	NA	0
28/08/2014	Aug-14	Cross	Palfrey	A. millepora	15.66666667	NONE	0	0	NA	NA	0
28/08/2014	Aug-14	Cross	Palfrey	A. millepora	12	G. erythrospilus	1	0.083333333	Pair	0.4141414	0
28/08/2014	Aug-14	Cross	Palfrey	A. millepora	11.66666667	NONE	0	0	NA	NA	0
28/08/2014	Aug-14	Cross	Palfrey	A. valida	13	G. quinquestrigatus	2	0.153846154	Pair	0.3656079	0
28/08/2014	Aug-14	Cross	Palfrey	A. cerealis	29.33333333	NONE	0	0	NA	NA	0
28/08/2014	Aug-14	Cross	Palfrey	A. loripes	18	G. oculolineatus	3	0.166666667	Pair	0.3867521	0
28/08/2014	Aug-14	Cross	Palfrey	A. loripes	18	G. brochus	2	0.111111111	Pair	0.3644354	0
28/08/2014	Aug-14	Cross	Palfrey	A. loripes	24.66666667	G. brochus	2	0.081081081	Pair	0.3644354	0
28/08/2014	Aug-14	Cross	Palfrey	A. loripes	24.66666667	G. oculolineatus	2	0.081081081	Pair	0.3867521	0
28/08/2014	Aug-14	Cross	Palfrey	A. loripes	24.66666667	G. erythrospilus	1	0.040540541	Pair	0.4141414	1
28/08/2014	Aug-14	Cross	Palfrey	A. loripes	24.66666667	G. quinquestrigatus	1	0.040540541	Pair	0.3656079	0
28/08/2014	Aug-14	Cross	Palfrey	A. nasuta	20.33333333	G. brochus	1	0.049180328	Pair	0.3644354	0
28/08/2014	Aug-14	Cross	Palfrey	A. gemmifera	24.66666667	Unknown hybrid	2	0.081081081	Group	0.6333333	0
28/08/2014	Aug-14	Cross	Palfrey	A. valida	13	NONE	0	0	NA	NA	0
28/08/2014	Aug-14	Cross	Palfrey	A. valida	12	NONE	0	0	NA	NA	0
28/08/2014	Aug-14	Cross	Palfrey	A. nasuta	26	G. histrio	2	0.076923077	Pair	0.4283414	0
28/08/2014	Aug-14	Cross	Palfrey	A. valida	15	G. brochus	2	0.133333333	Pair	0.3644354	0
28/08/2014	Aug-14	Cross	Palfrey	A. loripes	10	G. brochus	2	0.2	Pair	0.3644354	0
28/08/2014	Aug-14	Cross	Palfrey	A. loripes	9.666666667	G. brochus	2	0.206896552	Pair	0.3644354	0
28/08/2014	Aug-14	Cross	Palfrey	A. loripes	13.33333333	G. brochus	1	0.075	Pair	0.3644354	0
28/08/2014	Aug-14	Cross	Palfrey	A. loripes	14	G. oculolineatus	2	0.142857143	Pair	0.3867521	0
28/08/2014	Aug-14	Cross	Palfrey	A. loripes	27.33333333	G. brochus	5	0.182926829	Pair	0.3644354	3
28/08/2014	Aug-14	Cross	Palfrey	A. loripes	27.33333333	G. oculolineatus	2	0.073170732	Pair	0.3867521	0
28/08/2014	Aug-14	Cross	Palfrey	A. tenuis	18.66666667	G. quinquestrigatus	2	0.107142857	Pair	0.3656079	0
28/08/2014	Aug-14	Cross	Palfrey	A. loripes	11.33333333	G. oculolineatus	2	0.176470588	Pair	0.3867521	0
28/08/2014	Aug-14	Cross	Palfrey	A. loripes	15	G. oculolineatus	2	0.133333333	Pair	0.3867521	0
28/08/2014	Aug-14	Cross	Palfrey	A. loripes	15	G. brochus	1	0.066666667	Pair	0.3644354	0
28/08/2014	Aug-14	Cross	Palfrey	A. loripes	12	G. brochus	2	0.166666667	Pair	0.3644354	0
28/08/2014	Aug-14	Cross	Palfrey	A. nasuta	24.66666667	G. histrio	2	0.081081081	Pair	0.4283414	0
28/08/2014	Aug-14	Cross	Palfrey	A. loripes	19	G. brochus	3	0.157894737	Pair	0.3644354	2
28/08/2014	Aug-14	Cross	Palfrey	A. loripes	19	G. oculolineatus	2	0.105263158	Pair	0.3867521	0
28/08/2014	Aug-14	Cross	Palfrey	A. loripes	15	G. oculolineatus	4	0.266666667	Pair	0.3867521	2
28/08/2014	Aug-14	Cross	Palfrey	A. loripes	11.66666667	G. brochus	2	0.171428571	Pair	0.3644354	0
28/08/2014	Aug-14	Cross	Palfrey	A. loripes	11.66666667	G. brochus	2	0.171428571	Pair	0.3644354	0
28/08/2014	Aug-14	Cross	Palfrey	A. loripes	10.33333333	G. brochus	1	0.096774194	Pair	0.3644354	1
28/08/2014	Aug-14	Cross	Palfrey	A. loripes	7	G. brochus	1	0.142857143	Pair	0.3644354	1
28/08/2014	Aug-14	Cross	Palfrey	A. loripes	6	G. brochus	1	0.166666667	Pair	0.3644354	1
28/08/2014	Aug-14	Cross	Palfrey	A. nasuta	9.666666667	G. brochus	1	0.103448276	Pair	0.3644354	0
28/08/2014	Aug-14	Cross	Palfrey	A. gemmifera	28	G. rivulatus	2	0.071428571	Group	0.6523474	0
28/08/2014	Aug-14	Cross	Palfrey	A. gemmifera	28	G. rivulatus	2	0.071428571	Group	0.6523474	0
28/08/2014	Aug-14	Cross	Palfrey	A. gemmifera	12.33333333	NONE	0	0	NA	NA	0
28/08/2014	Aug-14	Cross	Palfrey	A. loripes	17	G. oculolineatus	3	0.176470588	Pair	0.3867521	1
28/08/2014	Aug-14	Cross	Palfrey	A. tenuis	18.33333333	G. brochus	1	0.054545455	Pair	0.3644354	0
28/08/2014	Aug-14	Cross	Palfrey	A. loripes	14	G. oculolineatus	2	0.142857143	Pair	0.3867521	0
28/08/2014	Aug-14	Cross	Palfrey	A. loripes	12.33333333	G. brochus	1	0.081081081	Pair	0.3644354	0
28/08/2014	Aug-14	Cross	Palfrey	A. humillis	20	G. fuscoruber	1	0.05	Group	0.5670399	0
29/08/2014	Aug-14	Cross	Trawler	A. millepora	31.33333333	G. erythrospilus	2	0.063829787	Pair	0.4141414	0
29/08/2014	Aug-14	Cross	Trawler	A. loripes	28	G. oculolineatus	6	0.214285714	Pair	0.3867521	0
29/08/2014	Aug-14	Cross	Trawler	A. loripes	28	G. brochus	2	0.071428571	Pair	0.3644354	0
29/08/2014	Aug-14	Cross	Trawler	A. loripes	12.66666667	G. brochus	2	0.157894737	Pair	0.3644354	0
29/08/2014	Aug-14	Cross	Trawler	A. loripes	25.33333333	G. oculolineatus	5	0.197368421	Pair	0.3867521	0
29/08/2014	Aug-14	Cross	Trawler	A. tenuis	24.66666667	G. fuscoruber	2	0.081081081	Group	0.5670399	0
29/08/2014	Aug-14	Cross	Trawler	A. nasuta	14.66666667	G. brochus	2	0.136363636	Pair	0.3644354	0
29/08/2014	Aug-14	Cross	Trawler	A. loripes	28.33333333	G. oculolineatus	4	0.141176471	Pair	0.3867521	0
29/08/2014	Aug-14	Cross	Trawler	A. loripes	28.33333333	G. erythrospilus	3	0.105882353	Pair	0.4141414	1
29/08/2014	Aug-14	Cross	Trawler	A. humillis	20.33333333	G. quinquestrigatus	2	0.098360656	Pair	0.3656079	0
29/08/2014	Aug-14	Cross	Trawler	A. millepora	12	NONE	0	0	NA	NA	0
29/08/2014	Aug-14	Cross	Trawler	A. nasuta	27	G. histrio	2	0.074074074	Pair	0.4283414	0
29/08/2014	Aug-14	Cross	Trawler	A. nasuta	12.66666667	G. quinquestrigatus	1	0.078947368	Pair	0.3656079	1
29/08/2014	Aug-14	Cross	Trawler	A. loripes	34	G. brochus	3	0.088235294	Pair	0.3644354	0
29/08/2014	Aug-14	Cross	Trawler	A. loripes	34	G. oculolineatus	2	0.058823529	Pair	0.3867521	0
29/08/2014	Aug-14	Cross	Trawler	A. loripes	34	G. histrio	1	0.029411765	Pair	0.4283414	0
29/08/2014	Aug-14	Cross	Trawler	A. nasuta	37.33333333	G. axillaris	2	0.053571429	Pair	0.3333333	0
29/08/2014	Aug-14	Cross	Trawler	A. tenuis	24	Unknown hybrid	1	0.041666667	Group	0.6333333	0
29/08/2014	Aug-14	Cross	Trawler	A. tenuis	33.33333333	G. quinquestrigatus	2	0.06	Pair	0.3656079	0
29/08/2014	Aug-14	Cross	Trawler	A. loripes	9.333333333	NONE	0	0	NA	NA	0
29/08/2014	Aug-14	Cross	Trawler	A. nasuta	28.33333333	G. histrio	2	0.070588235	Pair	0.4283414	0
29/08/2014	Aug-14	Cross	Trawler	A. loripes	23	G. brochus	2	0.086956522	Pair	0.3644354	0
29/08/2014	Aug-14	Cross	Trawler	A. gemmifera	20.33333333	G. quinquestrigatus	2	0.098360656	Pair	0.3656079	0
29/08/2014	Aug-14	Cross	Trawler	A. millepora	17.66666667	G. erythrospilus	2	0.113207547	Pair	0.4141414	0
29/08/2014	Aug-14	Cross	Trawler	A. gemmifera	13.33333333	NONE	0	0	NA	NA	0
29/08/2014	Aug-14	Cross	Trawler	A. nasuta	13.33333333	G. quinquestrigatus	2	0.15	Pair	0.3656079	0
29/08/2014	Aug-14	Cross	Trawler	A. nasuta	20.33333333	G. histrio	2	0.098360656	Pair	0.4283414	0
29/08/2014	Aug-14	Cross	Trawler	A. loripes	17	G. erythrospilus	2	0.117647059	Pair	0.4141414	0
30/08/2014	Aug-14	Cross	Trawler	A. tenuis	34.66666667	G. quinquestrigatus	2	0.057692308	Pair	0.3656079	0
30/08/2014	Aug-14	Cross	Trawler	A. nasuta	24	G. histrio	2	0.083333333	Pair	0.4283414	0
30/08/2014	Aug-14	Cross	Trawler	A. nasuta	19.33333333	G. quinquestrigatus	2	0.103448276	Pair	0.3656079	0
30/08/2014	Aug-14	Cross	Trawler	A. tenuis	22.66666667	Unknown hybrid	1	0.044117647	Group	0.6333333	0
30/08/2014	Aug-14	Cross	Trawler	A. nasuta	12.33333333	G. erythrospilus	1	0.081081081	Pair	0.4141414	0
30/08/2014	Aug-14	Cross	Trawler	A. nasuta	14.33333333	G. erythrospilus	1	0.069767442	Pair	0.4141414	0
30/08/2014	Aug-14	Cross	Trawler	A. nasuta	26	G. erythrospilus	2	0.076923077	Pair	0.4141414	0
30/08/2014	Aug-14	Cross	Trawler	A. nasuta	6.333333333	G. histrio	1	0.157894737	Pair	0.4283414	0
30/08/2014	Aug-14	Cross	Trawler	A. loripes	18	G. brochus	2	0.111111111	Pair	0.3644354	0
30/08/2014	Aug-14	Cross	Trawler	A. loripes	6	NONE	0	0	NA	NA	0
30/08/2014	Aug-14	Cross	Trawler	A. loripes	5.666666667	G. brochus	3	0.529411765	Pair	0.3644354	1
30/08/2014	Aug-14	Cross	Trawler	A. loripes	6.666666667	G. brochus	1	0.15	Pair	0.3644354	0
30/08/2014	Aug-14	Cross	Trawler	A. cerealis	15	G. histrio	1	0.066666667	Pair	0.4283414	0
30/08/2014	Aug-14	Cross	Trawler	A. tenuis	25.33333333	G. quinquestrigatus	2	0.078947368	Pair	0.3656079	0
30/08/2014	Aug-14	Cross	Trawler	A. loripes	22.66666667	G. oculolineatus	2	0.088235294	Pair	0.3867521	0
30/08/2014	Aug-14	Cross	Trawler	A. loripes	22.66666667	G. brochus	2	0.088235294	Pair	0.3644354	1
30/08/2014	Aug-14	Cross	Trawler	A. nasuta	16.66666667	G. quinquestrigatus	2	0.12	Pair	0.3656079	0
30/08/2014	Aug-14	Cross	Trawler	A. loripes	22	G. brochus	3	0.136363636	Pair	0.3644354	0
30/08/2014	Aug-14	Cross	Trawler	A. nasuta	22	G. histrio	2	0.090909091	Pair	0.4283414	0
30/08/2014	Aug-14	Cross	Trawler	A. loripes	18	G. oculolineatus	2	0.111111111	Pair	0.3867521	0
30/08/2014	Aug-14	Cross	Trawler	A. nasuta	9.333333333	NONE	0	0	NA	NA	0
30/08/2014	Aug-14	Cross	Trawler	A. nasuta	20.33333333	G. erythrospilus	2	0.098360656	Pair	0.4141414	0
30/08/2014	Aug-14	Cross	Trawler	A. millepora	15.33333333	NONE	0	0	NA	NA	0
30/08/2014	Aug-14	Cross	Trawler	A. prostrata	22.66666667	G. fuscoruber	2	0.088235294	Group	0.5670399	0
30/08/2014	Aug-14	Cross	Trawler	A. prostrata	22.66666667	G. quinquestrigatus	2	0.088235294	Pair	0.3656079	0
30/08/2014	Aug-14	Cross	Trawler	A. nasuta	25.33333333	NONE	0	0	NA	NA	0
30/08/2014	Aug-14	Cross	Trawler	A. millepora	8	NONE	0	0	NA	NA	0
30/08/2014	Aug-14	Cross	Trawler	A. loripes	17	G. brochus	2	0.117647059	Pair	0.3644354	0
30/08/2014	Aug-14	Cross	Trawler	A. nasuta	28.33333333	G. erythrospilus	2	0.070588235	Pair	0.4141414	0
30/08/2014	Aug-14	Cross	Trawler	A. prostrata	20.66666667	NONE	0	0	NA	NA	0
30/08/2014	Aug-14	Cross	Trawler	A. nasuta	15	G. histrio	1	0.066666667	Pair	0.4283414	0
30/08/2014	Aug-14	Cross	Trawler	A. nasuta	24.33333333	G. axillaris	2	0.082191781	Pair	0.3333333	0
30/08/2014	Aug-14	Cross	Trawler	A. millepora	17.66666667	NONE	0	0	NA	NA	0
30/08/2014	Aug-14	Cross	Trawler	A. prostrata	7.666666667	NONE	0	0	NA	NA	0
30/08/2014	Aug-14	Cross	Trawler	A. rosaria	11.66666667	NONE	0	0	NA	NA	0
30/08/2014	Aug-14	Cross	Trawler	A. millepora	21.33333333	G. histrio	1	0.046875	Pair	0.4283414	0
30/08/2014	Aug-14	Cross	Trawler	A. nasuta	24	G. histrio	2	0.083333333	Pair	0.4283414	0
30/08/2014	Aug-14	Cross	Trawler	A. millepora	9	NONE	0	0	NA	NA	0
30/08/2014	Aug-14	Cross	Trawler	A. gemmifera	13	G. rivulatus	1	0.076923077	Group	0.6523474	0
30/08/2014	Aug-14	Cross	Trawler	A. loripes	17.66666667	G. erythrospilus	1	0.056603774	Pair	0.4141414	0
30/08/2014	Aug-14	Cross	Trawler	A. valida	17.33333333	NONE	0	0	NA	NA	0
30/08/2014	Aug-14	Cross	Trawler	A. loripes	14	G. erythrospilus	1	0.071428571	Pair	0.4141414	0
30/08/2014	Aug-14	Cross	Trawler	A. nasuta	21.33333333	NONE	0	0	NA	NA	0
30/08/2014	Aug-14	Cross	Trawler	A. nasuta	21	G. histrio	2	0.095238095	Pair	0.4283414	0
30/08/2014	Aug-14	Cross	Trawler	A. nasuta	9.666666667	G. histrio	1	0.103448276	Pair	0.4283414	0
30/08/2014	Aug-14	Cross	Trawler	A. loripes	10	G. erythrospilus	3	0.3	Pair	0.4141414	1
30/08/2014	Aug-14	Cross	Trawler	A. loripes	13	G. oculolineatus	2	0.153846154	Pair	0.3867521	0
30/08/2014	Aug-14	Cross	Trawler	A. loripes	14	G. brochus	2	0.142857143	Pair	0.3644354	0
30/08/2014	Aug-14	Cross	Trawler	A. millepora	21.33333333	G. histrio	1	0.046875	Pair	0.4283414	0
30/08/2014	Aug-14	Cross	Trawler	A. millepora	9.666666667	NONE	0	0	NA	NA	0
30/08/2014	Aug-14	Cross	Trawler	A. loripes	18.66666667	G. brochus	2	0.107142857	Pair	0.3644354	1
30/08/2014	Aug-14	Cross	Trawler	A. prostrata	21.33333333	NONE	0	0	NA	NA	0
30/08/2014	Aug-14	Cross	Trawler	A. cerealis	12.66666667	G. erythrospilus	1	0.078947368	Pair	0.4141414	0
30/08/2014	Aug-14	Cross	Trawler	A. valida	11.66666667	NONE	0	0	NA	NA	0
30/08/2014	Aug-14	Cross	Trawler	A. valida	7.666666667	NONE	0	0	NA	NA	0
30/08/2014	Aug-14	Cross	Trawler	A. loripes	5.666666667	NONE	0	0	NA	NA	0
30/08/2014	Aug-14	Cross	Trawler	A. loripes	12.66666667	G. oculolineatus	1	0.078947368	Pair	0.3867521	1
30/08/2014	Aug-14	Cross	Trawler	A. loripes	11.66666667	G. brochus	1	0.085714286	Pair	0.3644354	0
30/08/2014	Aug-14	Cross	Trawler	A. loripes	7.666666667	NONE	0	0	NA	NA	0
30/08/2014	Aug-14	Cross	Trawler	A. loripes	9.333333333	G. brochus	1	0.107142857	Pair	0.3644354	0
30/08/2014	Aug-14	Cross	Trawler	A. nasuta	10.33333333	G. erythrospilus	1	0.096774194	Pair	0.4141414	0
30/08/2014	Aug-14	Cross	Trawler	A. prostrata	42.66666667	G. fuscoruber	2	0.046875	Group	0.5670399	0
30/08/2014	Aug-14	Cross	Trawler	A. prostrata	42.66666667	G. quinquestrigatus	2	0.046875	Pair	0.3656079	0
30/08/2014	Aug-14	Cross	Trawler	A. prostrata	42.66666667	Unknown hybrid	1	0.0234375	Group	0.6333333	0
30/08/2014	Aug-14	Cross	Trawler	A. nasuta	22	G. erythrospilus	2	0.090909091	Pair	0.4141414	0
30/08/2014	Aug-14	Cross	Trawler	A. gemmifera	12.66666667	G. rivulatus	2	0.157894737	Group	0.6523474	0
30/08/2014	Aug-14	Cross	Trawler	A. nasuta	25.33333333	G. erythrospilus	2	0.078947368	Pair	0.4141414	0
30/08/2014	Aug-14	Cross	Trawler	A. millepora	21.33333333	NONE	0	0	NA	NA	0
30/08/2014	Aug-14	Cross	Trawler	A. nasuta	18.33333333	G. histrio	2	0.109090909	Pair	0.4283414	0
30/08/2014	Aug-14	Cross	Trawler	A. nasuta	20	G. histrio	2	0.1	Pair	0.4283414	0
31/08/2014	Aug-14	Cross	Palfrey	A. tenuis	21	NONE	0	0	NA	NA	0
31/08/2014	Aug-14	Cross	Palfrey	A. humillis	25.66666667	G. rivulatus	2	0.077922078	Group	0.6523474	0
31/08/2014	Aug-14	Cross	Palfrey	A. millepora	16.66666667	G. erythrospilus	2	0.12	Pair	0.4141414	0
31/08/2014	Aug-14	Cross	Palfrey	A. tenuis	14.33333333	G. brochus	2	0.139534884	Pair	0.3644354	0
31/08/2014	Aug-14	Cross	Palfrey	A. gemmifera	17.66666667	G. rivulatus	2	0.113207547	Group	0.6523474	0
31/08/2014	Aug-14	Cross	Palfrey	A. gemmifera	9.333333333	NONE	0	0	NA	NA	0
31/08/2014	Aug-14	Cross	Palfrey	A. gemmifera	12.66666667	NONE	0	0	NA	NA	0
31/08/2014	Aug-14	Cross	Palfrey	A. millepora	11.66666667	G. erythrospilus	1	0.085714286	Pair	0.4141414	0
31/08/2014	Aug-14	Cross	Palfrey	A. millepora	19.66666667	G. fuscoruber	1	0.050847458	Group	0.5670399	0
31/08/2014	Aug-14	Cross	Palfrey	A. nasuta	19.66666667	G. rivulatus	5	0.254237288	Group	0.6523474	4
31/08/2014	Aug-14	Cross	Palfrey	A. gemmifera	6.333333333	NONE	0	0	NA	NA	0
31/08/2014	Aug-14	Cross	Palfrey	A. millepora	29.33333333	G. erythrospilus	3	0.102272727	Pair	0.4141414	0
31/08/2014	Aug-14	Cross	Palfrey	A. tenuis	29.66666667	NONE	0	0	NA	NA	0
31/08/2014	Aug-14	Cross	Palfrey	A. gemmifera	20.33333333	G. rivulatus	2	0.098360656	Group	0.6523474	0
31/08/2014	Aug-14	Cross	Palfrey	A. nasuta	15.33333333	G. histrio	2	0.130434783	Pair	0.4283414	0
31/08/2014	Aug-14	Cross	Palfrey	A. cerealis	17	G. erythrospilus	2	0.117647059	Pair	0.4141414	0
31/08/2014	Aug-14	Cross	Palfrey	A. gemmifera	13	NONE	0	0	NA	NA	0
31/08/2014	Aug-14	Cross	Palfrey	A. gemmifera	22	G. rivulatus	2	0.090909091	Group	0.6523474	0
31/08/2014	Aug-14	Cross	Palfrey	A. torreseana	26	Unknown hybrid	2	0.076923077	Group	0.6333333	0
31/08/2014	Aug-14	Cross	Palfrey	A. gemmifera	14	NONE	0	0	NA	NA	0
31/08/2014	Aug-14	Cross	Palfrey	A. torreseana	21.66666667	G. quinquestrigatus	2	0.092307692	Pair	0.3656079	0
31/08/2014	Aug-14	Cross	Palfrey	A. gemmifera	17.66666667	G. rivulatus	3	0.169811321	Group	0.6523474	1
31/08/2014	Aug-14	Cross	Big Vickey	A. gemmifera	35	G. rivulatus	2	0.057142857	Group	0.6523474	0
31/08/2014	Aug-14	Cross	Big Vickey	A. gemmifera	20.33333333	G. rivulatus	1	0.049180328	Group	0.6523474	0
31/08/2014	Aug-14	Cross	Big Vickey	A. nasuta	15.66666667	G. histrio	1	0.063829787	Pair	0.4283414	0
31/08/2014	Aug-14	Cross	Big Vickey	A. gemmifera	13	G. rivulatus	1	0.076923077	Group	0.6523474	0
31/08/2014	Aug-14	Cross	Big Vickey	A. gemmifera	20.33333333	G. rivulatus	1	0.049180328	Group	0.6523474	1
31/08/2014	Aug-14	Cross	Big Vickey	A. millepora	24.66666667	G. fuscoruber	1	0.040540541	Group	0.5670399	0
31/08/2014	Aug-14	Cross	Big Vickey	A. gemmifera	11.33333333	NONE	0	0	NA	NA	0
31/08/2014	Aug-14	Cross	Big Vickey	A. gemmifera	16.66666667	G. rivulatus	2	0.12	Group	0.6523474	0
31/08/2014	Aug-14	Cross	Big Vickey	A. cerealis	19	G. quinquestrigatus	2	0.105263158	Pair	0.3656079	0
31/08/2014	Aug-14	Cross	Big Vickey	A. loripes	10.66666667	G. brochus	2	0.1875	Pair	0.3644354	1
31/08/2014	Aug-14	Cross	Big Vickey	A. gemmifera	12	NONE	0	0	NA	NA	0
31/08/2014	Aug-14	Cross	Big Vickey	A. gemmifera	12	G. rivulatus	1	0.083333333	Group	0.6523474	0
31/08/2014	Aug-14	Cross	Big Vickey	A. gemmifera	16.33333333	G. rivulatus	2	0.12244898	Group	0.6523474	0
31/08/2014	Aug-14	Cross	Big Vickey	A. tenuis	19.66666667	G. brochus	2	0.101694915	Pair	0.3644354	0
31/08/2014	Aug-14	Cross	Big Vickey	A. tenuis	19.33333333	G. sp A	2	0.103448276	Pair	0.3333333	0
31/08/2014	Aug-14	Cross	Big Vickey	A. valida	9.666666667	NONE	0	0	NA	NA	0
31/08/2014	Aug-14	Cross	Big Vickey	A. nasuta	31.66666667	G. histrio	2	0.063157895	Pair	0.4283414	0
1/09/2014	Aug-14	Cross	Palfrey	A. nasuta	26	G. rivulatus	3	0.115384615	Group	0.6523474	0
1/09/2014	Aug-14	Cross	Palfrey	A. nasuta	25	G. rivulatus	2	0.08	Group	0.6523474	0
1/09/2014	Aug-14	Cross	Palfrey	A. loripes	20.66666667	G. brochus	4	0.193548387	Pair	0.3644354	2
1/09/2014	Aug-14	Cross	Palfrey	A. millepora	10.33333333	NONE	0	0	NA	NA	0
1/09/2014	Aug-14	Cross	Palfrey	A. nasuta	14.33333333	G. brochus	2	0.139534884	Pair	0.3644354	0
1/09/2014	Aug-14	Cross	Palfrey	A. nasuta	17.33333333	G. histrio	2	0.115384615	Pair	0.4283414	0
1/09/2014	Aug-14	Cross	Palfrey	A. nasuta	15.33333333	G. axillaris	2	0.130434783	Pair	0.3333333	0
1/09/2014	Aug-14	Cross	Palfrey	A. nasuta	15.66666667	G. brochus	1	0.063829787	Pair	0.3644354	0
1/09/2014	Aug-14	Cross	Palfrey	A. millepora	10.66666667	NONE	0	0	NA	NA	0
1/09/2014	Aug-14	Cross	Palfrey	A. nasuta	8.333333333	G. axillaris	1	0.12	Pair	0.3333333	0
1/09/2014	Aug-14	Cross	Palfrey	A. nasuta	9.333333333	G. brochus	1	0.107142857	Pair	0.3644354	0
1/09/2014	Aug-14	Cross	Palfrey	A. nasuta	13.66666667	G. erythrospilus	2	0.146341463	Pair	0.4141414	0
1/09/2014	Aug-14	Cross	Palfrey	A. loripes	17.33333333	G. oculolineatus	2	0.115384615	Pair	0.3867521	0
1/09/2014	Aug-14	Cross	Palfrey	A. loripes	17.33333333	G. brochus	2	0.115384615	Pair	0.3644354	0
1/09/2014	Aug-14	Cross	Palfrey	A. nasuta	16.33333333	G. brochus	2	0.12244898	Pair	0.3644354	0
1/09/2014	Aug-14	Cross	Palfrey	A. nasuta	7.666666667	G. erythrospilus	1	0.130434783	Pair	0.4141414	1
1/09/2014	Aug-14	Cross	Palfrey	A. loripes	16.66666667	G. brochus	2	0.12	Pair	0.3644354	0
1/09/2014	Aug-14	Cross	Palfrey	A. loripes	16.66666667	G. fuscoruber	1	0.06	Group	0.5670399	0
1/09/2014	Aug-14	Cross	Palfrey	A. nasuta	24.66666667	G. rivulatus	2	0.081081081	Group	0.6523474	0
1/09/2014	Aug-14	Cross	Palfrey	A. millepora	8.666666667	NONE	0	0	NA	NA	0
1/09/2014	Aug-14	Cross	Palfrey	A. gemmifera	29.66666667	G. rivulatus	6	0.202247191	Group	0.6523474	0
1/09/2014	Aug-14	Cross	Palfrey	A. nasuta	25.33333333	G. axillaris	2	0.078947368	Pair	0.3333333	0
1/09/2014	Aug-14	Cross	Palfrey	A. nasuta	8.333333333	NONE	0	0	NA	NA	0
1/09/2014	Aug-14	Cross	Palfrey	A. tenuis	19.66666667	G. erythrospilus	1	0.050847458	Pair	0.4141414	0
1/09/2014	Aug-14	Cross	Palfrey	A. gemmifera	24.33333333	G. rivulatus	3	0.123287671	Group	0.6523474	0
1/09/2014	Aug-14	Cross	Palfrey	A. gemmifera	22	G. rivulatus	3	0.136363636	Group	0.6523474	0
1/09/2014	Aug-14	Cross	Palfrey	A. gemmifera	6.333333333	NONE	0	0	NA	NA	0
1/09/2014	Aug-14	Cross	Palfrey	A. nasuta	15	G. quinquestrigatus	2	0.133333333	Pair	0.3656079	0
1/09/2014	Aug-14	Cross	Palfrey	A. millepora	14	NONE	0	0	NA	NA	0
1/09/2014	Aug-14	Cross	Palfrey	A. millepora	16	G. fuscoruber	1	0.0625	Group	0.5670399	0
1/09/2014	Aug-14	Cross	Palfrey	A. nasuta	13.33333333	NONE	0	0	NA	NA	0
1/09/2014	Aug-14	Cross	Palfrey	A. tenuis	15.33333333	G. brochus	1	0.065217391	Pair	0.3644354	0
1/09/2014	Aug-14	Cross	Palfrey	A. nasuta	17.66666667	G. erythrospilus	2	0.113207547	Pair	0.4141414	1
1/09/2014	Aug-14	Cross	Palfrey	A. tenuis	21.66666667	G. brochus	1	0.046153846	Pair	0.3644354	0
1/09/2014	Aug-14	Cross	Palfrey	A. gemmifera	12.66666667	NONE	0	0	NA	NA	0
1/09/2014	Aug-14	Cross	Palfrey	A. gemmifera	26.66666667	G. rivulatus	5	0.1875	Group	0.6523474	0
1/09/2014	Aug-14	Cross	Palfrey	A. torreseana	16.66666667	G. quinquestrigatus	2	0.12	Pair	0.3656079	0
1/09/2014	Aug-14	Cross	Palfrey	A. nasuta	19.33333333	G. erythrospilus	3	0.155172414	Pair	0.4141414	1
1/09/2014	Aug-14	Cross	Palfrey	A. gemmifera	19.66666667	G. rivulatus	2	0.101694915	Group	0.6523474	0
1/09/2014	Aug-14	Cross	Palfrey	A. prostrata	32.66666667	Unknown hybrid	2	0.06122449	Group	0.6333333	0
1/09/2014	Aug-14	Cross	Palfrey	A. prostrata	32.66666667	G. quinquestrigatus	2	0.06122449	Pair	0.3656079	1
1/09/2014	Aug-14	Cross	Palfrey	A. prostrata	32.66666667	G. oculolineatus	2	0.06122449	Pair	0.3867521	0
1/09/2014	Aug-14	Cross	Palfrey	A. millepora	16.66666667	G. histrio	1	0.06	Pair	0.4283414	0
1/09/2014	Aug-14	Cross	Palfrey	A. gemmifera	20	G. rivulatus	2	0.1	Group	0.6523474	0
1/09/2014	Aug-14	Cross	Palfrey	A. gemmifera	22.66666667	G. rivulatus	1	0.044117647	Group	0.6523474	0
1/09/2014	Aug-14	Cross	Palfrey	A. millepora	15	NONE	0	0	NA	NA	0
1/09/2014	Aug-14	Cross	Palfrey	A. prostrata	40.66666667	Unknown hybrid	1	0.024590164	Group	0.6333333	0
1/09/2014	Aug-14	Cross	Palfrey	A. humillis	30.33333333	G. rivulatus	5	0.164835165	Group	0.6523474	0
1/09/2014	Aug-14	Cross	Palfrey	A. humillis	30.33333333	Unknown hybrid	2	0.065934066	Group	0.6333333	0
1/09/2014	Aug-14	Cross	Palfrey	A. humillis	30.33333333	G. fuscoruber	1	0.032967033	Group	0.5670399	0
1/09/2014	Aug-14	Cross	Palfrey	A. loripes	12.66666667	G. oculolineatus	2	0.157894737	Pair	0.3867521	0
1/09/2014	Aug-14	Cross	Palfrey	A. nasuta	15.66666667	G. histrio	2	0.127659574	Pair	0.4283414	0
1/09/2014	Aug-14	Cross	Palfrey	A. loripes	10.66666667	G. oculolineatus	1	0.09375	Pair	0.3867521	1
1/09/2014	Aug-14	Cross	Palfrey	A. millepora	22.66666667	NONE	0	0	NA	NA	0
1/09/2014	Aug-14	Cross	Palfrey	A. valida	19	G. quinquestrigatus	1	0.052631579	Pair	0.3656079	0
1/09/2014	Aug-14	Cross	Palfrey	A. millepora	19.66666667	NONE	0	0	NA	NA	0
1/09/2014	Aug-14	Cross	Palfrey	A. millepora	22.33333333	G. quinquestrigatus	2	0.089552239	Pair	0.3656079	0
1/09/2014	Aug-14	Cross	Palfrey	A. nasuta	14	G. erythrospilus	3	0.214285714	Pair	0.4141414	2
2/09/2014	Aug-14	Cross	Loomis	A. loripes	7.333333333	G. brochus	2	0.272727273	Pair	0.3644354	1
2/09/2014	Aug-14	Cross	Loomis	A. humillis	28	Unknown hybrid	2	0.071428571	Group	0.6333333	0
2/09/2014	Aug-14	Cross	Loomis	A. prostrata	32.66666667	Unknown hybrid	2	0.06122449	Group	0.6333333	0
2/09/2014	Aug-14	Cross	Loomis	A. millepora	19.66666667	G. histrio	2	0.101694915	Pair	0.4283414	0
2/09/2014	Aug-14	Cross	Loomis	A. nasuta	12.66666667	G. histrio	1	0.078947368	Pair	0.4283414	0
2/09/2014	Aug-14	Cross	Loomis	A. loripes	18.66666667	G. brochus	6	0.321428571	Pair	0.3644354	4
2/09/2014	Aug-14	Cross	Loomis	A. nasuta	23.33333333	G. erythrospilus	4	0.171428571	Pair	0.4141414	2
2/09/2014	Aug-14	Cross	Loomis	A. millepora	11.33333333	NONE	0	0	NA	NA	0
2/09/2014	Aug-14	Cross	Loomis	A. prostrata	17.66666667	G. quinquestrigatus	2	0.113207547	Pair	0.3656079	0
2/09/2014	Aug-14	Cross	Loomis	A. nasuta	39	G. erythrospilus	4	0.102564103	Pair	0.4141414	0
2/09/2014	Aug-14	Cross	Loomis	A. millepora	37.33333333	G. erythrospilus	2	0.053571429	Pair	0.4141414	0
2/09/2014	Aug-14	Cross	Loomis	A. tenuis	17.33333333	NONE	0	0	NA	NA	0
2/09/2014	Aug-14	Cross	Loomis	A. humillis	14	NONE	0	0	NA	NA	0
2/09/2014	Aug-14	Cross	Loomis	A. millepora	47	G. erythrospilus	2	0.042553191	Pair	0.4141414	0
2/09/2014	Aug-14	Cross	Loomis	A. millepora	47	G. fuscoruber	2	0.042553191	Group	0.5670399	0
2/09/2014	Aug-14	Cross	Loomis	A. millepora	47	G. axillaris	1	0.021276596	Pair	0.3333333	0
2/09/2014	Aug-14	Cross	Loomis	A. cerealis	25.66666667	G. erythrospilus	1	0.038961039	Pair	0.4141414	0
2/09/2014	Aug-14	Cross	Loomis	A. millepora	28.66666667	G. histrio	2	0.069767442	Pair	0.4283414	0
2/09/2014	Aug-14	Cross	Loomis	A. nasuta	25	G. erythrospilus	2	0.08	Pair	0.4141414	0
2/09/2014	Aug-14	Cross	Loomis	A. humillis	18.66666667	NONE	0	0	NA	NA	0
2/09/2014	Aug-14	Cross	Loomis	A. millepora	14.33333333	NONE	0	0	NA	NA	0
2/09/2014	Aug-14	Cross	Loomis	A. prostrata	40	G. fuscoruber	2	0.05	Group	0.5670399	0
2/09/2014	Aug-14	Cross	Loomis	A. loripes	8.666666667	G. brochus	1	0.115384615	Pair	0.3644354	1
2/09/2014	Aug-14	Cross	Loomis	A. loripes	16	G. brochus	2	0.125	Pair	0.3644354	0
2/09/2014	Aug-14	Cross	Loomis	A. loripes	17	G. brochus	3	0.176470588	Pair	0.3644354	1
2/09/2014	Aug-14	Cross	Loomis	A. millepora	51.66666667	G. erythrospilus	2	0.038709677	Pair	0.4141414	0
2/09/2014	Aug-14	Cross	Loomis	A. millepora	51.66666667	G. fuscoruber	2	0.038709677	Group	0.5670399	0
2/09/2014	Aug-14	Cross	Loomis	A. nasuta	18.33333333	G. erythrospilus	1	0.054545455	Pair	0.4141414	1
2/09/2014	Aug-14	Cross	Loomis	A. tenuis	16.66666667	NONE	0	0	NA	NA	0
2/09/2014	Aug-14	Cross	Loomis	A. millepora	26	G. fuscoruber	2	0.076923077	Group	0.5670399	0
2/09/2014	Aug-14	Cross	Loomis	A. millepora	35	G. histrio	2	0.057142857	Pair	0.4283414	0
2/09/2014	Aug-14	Cross	Loomis	A. millepora	35	G. fuscoruber	2	0.057142857	Group	0.5670399	0
2/09/2014	Aug-14	Cross	Loomis	A. millepora	39	G. histrio	2	0.051282051	Pair	0.4283414	0
2/09/2014	Aug-14	Cross	Loomis	A. millepora	39	G. fuscoruber	2	0.051282051	Group	0.5670399	0
2/09/2014	Aug-14	Cross	Loomis	A. millepora	30.66666667	G. histrio	2	0.065217391	Pair	0.4283414	0
2/09/2014	Aug-14	Cross	Loomis	A. millepora	30.66666667	G. fuscoruber	2	0.065217391	Group	0.5670399	0
2/09/2014	Aug-14	Cross	Loomis	A. gemmifera	32.66666667	G. rivulatus	1	0.030612245	Group	0.6523474	0
2/09/2014	Aug-14	Cross	Loomis	A. gemmifera	15.66666667	G. quinquestrigatus	2	0.127659574	Pair	0.3656079	0
2/09/2014	Aug-14	Cross	Loomis	A. gemmifera	17	NONE	0	0	NA	NA	0
2/09/2014	Aug-14	Cross	Loomis	A. prostrata	28	G. quinquestrigatus	2	0.071428571	Pair	0.3656079	0
2/09/2014	Aug-14	Cross	Loomis	A. prostrata	26	NONE	0	0	NA	NA	0
2/09/2014	Aug-14	Cross	Loomis	A. nasuta	21.33333333	G. histrio	2	0.09375	Pair	0.4283414	0
2/09/2014	Aug-14	Cross	Loomis	A. gemmifera	19.66666667	G. rivulatus	2	0.101694915	Group	0.6523474	0
2/09/2014	Aug-14	Cross	Loomis	A. loripes	17	NONE	0	0	NA	NA	0
2/09/2014	Aug-14	Cross	Loomis	A. loripes	13	G. brochus	2	0.153846154	Pair	0.3644354	0
2/09/2014	Aug-14	Cross	Loomis	A. loripes	15.66666667	G. brochus	1	0.063829787	Pair	0.3644354	0
2/09/2014	Aug-14	Cross	Loomis	A. loripes	10	G. brochus	1	0.1	Pair	0.3644354	0
2/09/2014	Aug-14	Cross	Loomis	A. loripes	8	NONE	0	0	NA	NA	0
2/09/2014	Aug-14	Cross	Loomis	A. millepora	18.33333333	NONE	0	0	NA	NA	0
2/09/2014	Aug-14	Cross	Loomis	A. millepora	35.33333333	G. erythrospilus	2	0.056603774	Pair	0.4141414	0
2/09/2014	Aug-14	Cross	Loomis	A. gemmifera	24.66666667	G. rivulatus	1	0.040540541	Group	0.6523474	0
2/09/2014	Aug-14	Cross	Loomis	A. nasuta	27	G. fuscoruber	1	0.037037037	Group	0.5670399	0
2/09/2014	Aug-14	Cross	Loomis	A. prostrata	17.33333333	G. quinquestrigatus	2	0.115384615	Pair	0.3656079	0
2/09/2014	Aug-14	Cross	Loomis	A. gemmifera	9.666666667	NONE	0	0	NA	NA	0
2/09/2014	Aug-14	Cross	Loomis	A. gemmifera	11.66666667	NONE	0	0	NA	NA	0
2/09/2014	Aug-14	Cross	Loomis	A. prostrata	19.33333333	NONE	0	0	NA	NA	0
2/09/2014	Aug-14	Cross	Loomis	A. gemmifera	12	NONE	0	0	NA	NA	0
2/09/2014	Aug-14	Cross	Loomis	A. cerealis	20	G. brochus	2	0.1	Pair	0.3644354	0
2/09/2014	Aug-14	Cross	Loomis	A. nasuta	25.66666667	G. erythrospilus	2	0.077922078	Pair	0.4141414	0
2/09/2014	Aug-14	Cross	Loomis	A. humillis	25.66666667	Unknown hybrid	2	0.077922078	Group	0.6333333	0
2/09/2014	Aug-14	Cross	Loomis	A. gemmifera	15	NONE	0	0	NA	NA	0
2/09/2014	Aug-14	Cross	Loomis	A. nasuta	25	G. erythrospilus	2	0.08	Pair	0.4141414	0
2/09/2014	Aug-14	Cross	Loomis	A. loripes	5.666666667	NONE	0	0	NA	NA	0
2/09/2014	Aug-14	Cross	Loomis	A. loripes	6.333333333	G. erythrospilus	1	0.157894737	Pair	0.4141414	1
2/09/2014	Aug-14	Cross	Loomis	A. loripes	11.66666667	G. erythrospilus	1	0.085714286	Pair	0.4141414	1
2/09/2014	Aug-14	Cross	Loomis	A. loripes	8.333333333	NONE	0	0	NA	NA	0
2/09/2014	Aug-14	Cross	Loomis	A. gemmifera	18.33333333	NONE	0	0	NA	NA	0
2/09/2014	Aug-14	Cross	Loomis	A. loripes	6.333333333	NONE	0	0	NA	NA	0
2/09/2014	Aug-14	Cross	Loomis	A. prostrata	19.66666667	NONE	0	0	NA	NA	0
3/08/2014	Aug-14	Cross	Lizard Head	A. loripes	18.33333333	G. histrio	2	0.109090909	Pair	0.4283414	0
3/08/2014	Aug-14	Cross	Lizard Head	A. humillis	21.66666667	G. rivulatus	2	0.092307692	Group	0.6523474	0
3/08/2014	Aug-14	Cross	Lizard Head	A. nasuta	30.33333333	G. erythrospilus	3	0.098901099	Pair	0.4141414	3
3/08/2014	Aug-14	Cross	Lizard Head	A. nasuta	15	G. quinquestrigatus	1	0.066666667	Pair	0.3656079	0
3/08/2014	Aug-14	Cross	Palfrey	A. nasuta	19.66666667	G. erythrospilus	2	0.101694915	Pair	0.4141414	0
3/08/2014	Aug-14	Cross	Palfrey	A. millepora	24	G. fuscoruber	2	0.083333333	Group	0.5670399	0
3/08/2014	Aug-14	Cross	Palfrey	A. millepora	24	G. rivulatus	1	0.041666667	Group	0.6523474	0
3/08/2014	Aug-14	Cross	Palfrey	A. nasuta	24.33333333	G. quinquestrigatus	2	0.082191781	Pair	0.3656079	0
3/08/2014	Aug-14	Cross	Palfrey	A. millepora	41.66666667	G. okinawae	2	0.048	Group	0.4588235	0
3/08/2014	Aug-14	Cross	Palfrey	A. millepora	41.66666667	G. erythrospilus	1	0.024	Pair	0.4141414	0
4/08/2014	Aug-14	Cross	Watsons	E. horrida	49.33333333	NONE	0	0	NA	NA	0
4/08/2014	Aug-14	Cross	Watsons	E. horrida	44.33333333	NONE	0	0	NA	NA	0
4/08/2014	Aug-14	Cross	Watsons	E. horrida	43.66666667	NONE	0	0	NA	NA	0
4/08/2014	Aug-14	Cross	Watsons	E. horrida	38.33333333	NONE	0	0	NA	NA	0
5/08/2014	Aug-14	Cross	Osprey	A. millepora	24.33333333	NONE	0	0	NA	NA	0
5/08/2014	Aug-14	Cross	Osprey	A. gemmifera	33.33333333	G. rivulatus	1	0.03	Group	0.6523474	0
5/08/2014	Aug-14	Cross	Osprey	A. gemmifera	26	G. fuscoruber	1	0.038461538	Group	0.5670399	0
5/08/2014	Aug-14	Cross	Osprey	A. gemmifera	26	G. rivulatus	1	0.038461538	Group	0.6523474	0
5/08/2014	Aug-14	Cross	Osprey	A. tenuis	23.66666667	G. brochus	1	0.042253521	Pair	0.3644354	0
6/08/2014	Aug-14	Cross	Ghost	A. nasuta	23.33333333	G. rivulatus	4	0.171428571	Group	0.6523474	1
6/08/2014	Aug-14	Cross	Ghost	A. loripes	15.33333333	G. brochus	2	0.130434783	Pair	0.3644354	0
6/08/2014	Aug-14	Cross	Ghost	A. loripes	16	G. brochus	1	0.0625	Pair	0.3644354	0
6/08/2014	Aug-14	Cross	Ghost	A. nasuta	21.33333333	G. brochus	2	0.09375	Pair	0.3644354	0
6/08/2014	Aug-14	Cross	Ghost	A. nasuta	27.33333333	G. brochus	2	0.073170732	Pair	0.3644354	0
6/08/2014	Aug-14	Cross	Ghost	A. nasuta	30	G. histrio	2	0.066666667	Pair	0.4283414	0
6/08/2014	Aug-14	Cross	Ghost	A. intermedia	109.6666667	G. citrinus	7	0.063829787	Group	0.6333333	0
6/08/2014	Aug-14	Cross	Ghost	A. intermedia	141.3333333	G. citrinus	2	0.014150943	Group	0.6333333	0
6/08/2014	Aug-14	Cross	Ghost	A. intermedia	141.3333333	G. okinawae	1	0.007075472	Group	0.4588235	0
6/08/2014	Aug-14	Cross	Ghost	A. intermedia	109.3333333	NONE	0	0	NA	NA	0
7/08/2014	Aug-14	Cross	Ghost	A. gemmifera	20	G. rivulatus	1	0.05	Group	0.6523474	0
7/08/2014	Aug-14	Cross	Ghost	A. humillis	29.33333333	G. quinquestrigatus	1	0.034090909	Pair	0.3656079	0
7/08/2014	Aug-14	Cross	Ghost	A. tenuis	25	G. erythrospilus	1	0.04	Pair	0.4141414	0
7/08/2014	Aug-14	Cross	Ghost	A. loripes	24	G. oculolineatus	2	0.083333333	Pair	0.3867521	0
7/08/2014	Aug-14	Cross	Ghost	A. loripes	24	G. erythrospilus	1	0.041666667	Pair	0.4141414	1
7/08/2014	Aug-14	Cross	Ghost	A. humillis	21.66666667	Unknown hybrid	1	0.046153846	Group	0.6333333	0
7/08/2014	Aug-14	Cross	Ghost	A. tenuis	26	G. okinawae	1	0.038461538	Group	0.4588235	0
7/08/2014	Aug-14	Cross	Ghost	A. millepora	28	G. quinquestrigatus	2	0.071428571	Pair	0.3656079	0
7/08/2014	Aug-14	Cross	Ghost	A. millepora	28	G. fuscoruber	1	0.035714286	Group	0.5670399	0
7/08/2014	Aug-14	Cross	Ghost	A. tenuis	13	G. erythrospilus	1	0.076923077	Pair	0.4141414	0
7/08/2014	Aug-14	Cross	Ghost	A. millepora	17.66666667	G. fuscoruber	1	0.056603774	Group	0.5670399	0
7/08/2014	Aug-14	Cross	Ghost	A. valida	16.66666667	G. histrio	1	0.06	Pair	0.4283414	0
7/08/2014	Aug-14	Cross	Ghost	A. valida	30.33333333	G. oculolineatus	1	0.032967033	Pair	0.3867521	0
7/08/2014	Aug-14	Cross	Ghost	A. valida	30.33333333	G. erythrospilus	1	0.032967033	Pair	0.4141414	0
8/08/2014	Aug-14	Cross	Horseshoe	A. gemmifera	24.33333333	G. quinquestrigatus	1	0.04109589	Pair	0.3656079	0
8/08/2014	Aug-14	Cross	Horseshoe	A. gemmifera	24.33333333	G. quinquestrigatus	1	0.04109589	Pair	0.3656079	0
8/08/2014	Aug-14	Cross	Horseshoe	A. millepora	31.66666667	G. okinawae	4	0.126315789	Group	0.4588235	0
8/08/2014	Aug-14	Cross	Horseshoe	A. millepora	31.66666667	G. quinquestrigatus	1	0.031578947	Pair	0.3656079	0
8/08/2014	Aug-14	Cross	Horseshoe	A. nasuta	20.66666667	G. okinawae	1	0.048387097	Group	0.4588235	0
8/08/2014	Aug-14	Cross	Horseshoe	A. nasuta	15.33333333	Unknown hybrid	1	0.065217391	Group	0.6333333	0
8/08/2014	Aug-14	Cross	Horseshoe	A. humillis	18	G. quinquestrigatus	1	0.055555556	Pair	0.3656079	0
8/08/2014	Aug-14	Cross	Horseshoe	A. humillis	26.66666667	G. quinquestrigatus	2	0.075	Pair	0.3656079	0
8/08/2014	Aug-14	Cross	Horseshoe	A. humillis	32.66666667	G. quinquestrigatus	2	0.06122449	Pair	0.3656079	0
8/08/2014	Aug-14	Cross	Horseshoe	A. humillis	32.66666667	Unknown hybrid	2	0.06122449	Group	0.6333333	0
9/08/2014	Aug-14	Cross	Ghost	A. humillis	34	Unknown hybrid	3	0.088235294	Group	0.6333333	0
9/08/2014	Aug-14	Cross	Ghost	A. gemmifera	19.33333333	G. rivulatus	2	0.103448276	Group	0.6523474	0
9/08/2014	Aug-14	Cross	Ghost	A. valida	36.66666667	G. okinawae	2	0.054545455	Group	0.4588235	0
9/08/2014	Aug-14	Cross	Ghost	A. valida	36.66666667	G. oculolineatus	2	0.054545455	Pair	0.3867521	0
9/08/2014	Aug-14	Cross	Ghost	A. valida	36.66666667	G. erythrospilus	1	0.027272727	Pair	0.4141414	0
9/08/2014	Aug-14	Cross	Ghost	A. nasuta	31.66666667	G. okinawae	2	0.063157895	Group	0.4588235	0
9/08/2014	Aug-14	Cross	Ghost	A. nasuta	31.66666667	G. quinquestrigatus	1	0.031578947	Pair	0.3656079	0
9/08/2014	Aug-14	Cross	Ghost	A. loripes	18	G. oculolineatus	2	0.111111111	Pair	0.3867521	0
9/08/2014	Aug-14	Cross	Ghost	A. humillis	15	G. quinquestrigatus	2	0.133333333	Pair	0.3656079	0
9/08/2014	Aug-14	Cross	Ghost	A. valida	35.33333333	G. histrio	2	0.056603774	Pair	0.4283414	0
9/08/2014	Aug-14	Cross	Ghost	A. loripes	21	G. brochus	2	0.095238095	Pair	0.3644354	0
9/08/2014	Aug-14	Cross	Ghost	A. nasuta	38	G. quinquestrigatus	2	0.052631579	Pair	0.3656079	0
13/08/2014	Aug-14	Cross	Palfrey	A. millepora	38	G. erythrospilus	2	0.052631579	Pair	0.4141414	0
13/08/2014	Aug-14	Cross	Palfrey	A. millepora	38	G. fuscoruber	3	0.078947368	Group	0.5670399	0
19/01/2015	Jan-15	Cross	Trawler	A. nasuta	20.33333333	G. erythrospilus	2	0.098360656	Pair	0.4141414	0
19/01/2015	Jan-15	Cross	Trawler	A. nasuta	9.666666667	G. erythrospilus	1	0.103448276	Pair	0.4141414	1
19/01/2015	Jan-15	Cross	Trawler	S. hystrix	15	NONE	0	0	NA	NA	0
19/01/2015	Jan-15	Cross	Trawler	S. hystrix	21	NONE	0	0	NA	NA	0
19/01/2015	Jan-15	Cross	Trawler	A. loripes	15.66666667	G. histrio	1	0.063829787	Pair	0.4283414	0
19/01/2015	Jan-15	Cross	Trawler	A. gemmifera	10.66666667	NONE	0	0	NA	NA	0
19/01/2015	Jan-15	Cross	Trawler	A. nasuta	36.66666667	G. quinquestrigatus	2	0.054545455	Pair	0.3656079	0
19/01/2015	Jan-15	Cross	Trawler	S. hystrix	17.66666667	NONE	0	0	NA	NA	0
19/01/2015	Jan-15	Cross	Trawler	A. nasuta	29.33333333	G. brochus	2	0.068181818	Pair	0.3644354	0
19/01/2015	Jan-15	Cross	Trawler	A. cerealis	14.33333333	G. erythrospilus	1	0.069767442	Pair	0.4141414	0
19/01/2015	Jan-15	Cross	Trawler	A. gemmifera	13.33333333	NONE	0	0	NA	NA	0
19/01/2015	Jan-15	Cross	Trawler	A. millepora	32.66666667	G. erythrospilus	2	0.06122449	Pair	0.4141414	0
19/01/2015	Jan-15	Cross	Trawler	A. gemmifera	13.66666667	NONE	0	0	NA	NA	0
19/01/2015	Jan-15	Cross	Trawler	A. millepora	32.66666667	G. fuscoruber	2	0.06122449	Group	0.5670399	0
19/01/2015	Jan-15	Cross	Trawler	A. tenuis	33	NONE	0	0	NA	NA	0
19/01/2015	Jan-15	Cross	Trawler	A. millepora	18.33333333	G. erythrospilus	1	0.054545455	Pair	0.4141414	1
19/01/2015	Jan-15	Cross	Trawler	A. gemmifera	16	G. quinquestrigatus	1	0.0625	Pair	0.3656079	0
19/01/2015	Jan-15	Cross	Trawler	A. loripes	12	G. histrio	1	0.083333333	Pair	0.4283414	0
19/01/2015	Jan-15	Cross	Trawler	A. tenuis	39.33333333	G. quinquestrigatus	2	0.050847458	Pair	0.3656079	0
19/01/2015	Jan-15	Cross	Entrance Bommie	A. tenuis	33	G. quinquestrigatus	2	0.060606061	Pair	0.3656079	0
19/01/2015	Jan-15	Cross	Entrance Bommie	A. tenuis	33	Unknown hybrid	2	0.060606061	Group	0.6333333	0
19/01/2015	Jan-15	Cross	Entrance Bommie	A. nasuta	36	G. histrio	2	0.055555556	Pair	0.4283414	0
19/01/2015	Jan-15	Cross	Entrance Bommie	A. tenuis	17	G. brochus	1	0.058823529	Pair	0.3644354	0
19/01/2015	Jan-15	Cross	Entrance Bommie	A. nasuta	13.33333333	G. histrio	1	0.075	Pair	0.4283414	0
19/01/2015	Jan-15	Cross	Entrance Bommie	S. hystrix	26.66666667	NONE	0	0	NA	NA	0
19/01/2015	Jan-15	Cross	Entrance Bommie	A. nasuta	16.66666667	Unknown hybrid	2	0.12	Group	0.6333333	0
19/01/2015	Jan-15	Cross	Entrance Bommie	A. nasuta	13.33333333	G. quinquestrigatus	2	0.15	Pair	0.3656079	0
19/01/2015	Jan-15	Cross	Entrance Bommie	A. humillis	21.66666667	Unknown hybrid	3	0.138461538	Group	0.6333333	0
19/01/2015	Jan-15	Cross	Entrance Bommie	A. gemmifera	16.33333333	G. rivulatus	2	0.12244898	Group	0.6523474	0
19/01/2015	Jan-15	Cross	Entrance Bommie	A. tenuis	19	G. quinquestrigatus	1	0.052631579	Pair	0.3656079	0
19/01/2015	Jan-15	Cross	Entrance Bommie	A. gemmifera	18.33333333	G. rivulatus	4	0.218181818	Group	0.6523474	0
19/01/2015	Jan-15	Cross	Entrance Bommie	A. gemmifera	14	G. rivulatus	1	0.071428571	Group	0.6523474	0
19/01/2015	Jan-15	Cross	Entrance Bommie	A. millepora	18	NONE	0	0	NA	NA	0
19/01/2015	Jan-15	Cross	Entrance Bommie	A. nasuta	26.66666667	G. rivulatus	2	0.075	Group	0.6523474	0
19/01/2015	Jan-15	Cross	Entrance Bommie	A. nasuta	25	Unknown hybrid	3	0.12	Group	0.6333333	0
19/01/2015	Jan-15	Cross	Entrance Bommie	A. nasuta	15	G. histrio	1	0.066666667	Pair	0.4283414	0
19/01/2015	Jan-15	Cross	Entrance Bommie	A. nasuta	22.66666667	G. histrio	2	0.088235294	Pair	0.4283414	0
19/01/2015	Jan-15	Cross	Entrance Bommie	A. loripes	7.333333333	NONE	0	0	NA	NA	0
19/01/2015	Jan-15	Cross	Entrance Bommie	A. loripes	22	G. brochus	2	0.090909091	Pair	0.3644354	0
19/01/2015	Jan-15	Cross	Entrance Bommie	A. valida	8.333333333	NONE	0	0	NA	NA	0
19/01/2015	Jan-15	Cross	Entrance Bommie	A. nasuta	19	G. histrio	2	0.105263158	Pair	0.4283414	0
19/01/2015	Jan-15	Cross	Entrance Bommie	A. valida	17.33333333	G. quinquestrigatus	2	0.115384615	Pair	0.3656079	0
20/01/2015	Jan-15	Cross	Palfrey	A. millepora	28.66666667	G. erythrospilus	2	0.069767442	Pair	0.4141414	0
20/01/2015	Jan-15	Cross	Palfrey	A. tenuis	34	G. sp A	2	0.058823529	Pair	0.3333333	0
20/01/2015	Jan-15	Cross	Palfrey	A. cerealis	24.33333333	NONE	0	0	NA	NA	0
20/01/2015	Jan-15	Cross	Palfrey	A. nasuta	26.33333333	G. histrio	3	0.113924051	Pair	0.4283414	1
20/01/2015	Jan-15	Cross	Palfrey	A. tenuis	20	G. erythrospilus	1	0.05	Pair	0.4141414	1
20/01/2015	Jan-15	Cross	Palfrey	A. humillis	28	G. quinquestrigatus	2	0.071428571	Pair	0.3656079	0
20/01/2015	Jan-15	Cross	Palfrey	A. humillis	28	Unknown hybrid	2	0.071428571	Group	0.6333333	0
20/01/2015	Jan-15	Cross	Palfrey	A. gemmifera	14.33333333	G. rivulatus	1	0.069767442	Group	0.6523474	0
20/01/2015	Jan-15	Cross	Palfrey	S. hystrix	48	NONE	0	0	NA	NA	0
21/01/2015	Jan-15	Cross	Palfrey	A. millepora	24	G. histrio	2	0.083333333	Pair	0.4283414	0
21/01/2015	Jan-15	Cross	Palfrey	S. hystrix	20.33333333	NONE	0	0	NA	NA	0
21/01/2015	Jan-15	Cross	Palfrey	A. nasuta	16.33333333	G. erythrospilus	1	0.06122449	Pair	0.4141414	0
21/01/2015	Jan-15	Cross	Palfrey	S. hystrix	29.66666667	NONE	0	0	NA	NA	0
21/01/2015	Jan-15	Cross	Palfrey	S. hystrix	23.66666667	NONE	0	0	NA	NA	0
21/01/2015	Jan-15	Cross	Palfrey	A. nasuta	23	G. erythrospilus	2	0.086956522	Pair	0.4141414	0
21/01/2015	Jan-15	Cross	Palfrey	A. nasuta	19	NONE	0	0	NA	NA	0
21/01/2015	Jan-15	Cross	Palfrey	S. hystrix	17	NONE	0	0	NA	NA	0
21/01/2015	Jan-15	Cross	Palfrey	A. gemmifera	10.66666667	NONE	0	0	NA	NA	0
21/01/2015	Jan-15	Cross	Palfrey	A. nasuta	29.33333333	G. erythrospilus	1	0.034090909	Pair	0.4141414	0
21/01/2015	Jan-15	Cross	Palfrey	A. nasuta	20	G. histrio	2	0.1	Pair	0.4283414	0
21/01/2015	Jan-15	Cross	Palfrey	S. hystrix	18	NONE	0	0	NA	NA	0
21/01/2015	Jan-15	Cross	Palfrey	S. hystrix	11	NONE	0	0	NA	NA	0
21/01/2015	Jan-15	Cross	Palfrey	A. gemmifera	12.66666667	G. rivulatus	1	0.078947368	Group	0.6523474	0
21/01/2015	Jan-15	Cross	Palfrey	A. gemmifera	7	NONE	0	0	NA	NA	0
21/01/2015	Jan-15	Cross	Palfrey	A. millepora	25.33333333	G. fuscoruber	2	0.078947368	Group	0.5670399	0
21/01/2015	Jan-15	Cross	Palfrey	A. nasuta	19.33333333	G. axillaris	2	0.103448276	Pair	0.3333333	0
21/01/2015	Jan-15	Cross	Palfrey	A. gemmifera	10.33333333	NONE	0	0	NA	NA	0
21/01/2015	Jan-15	Cross	Palfrey	A. loripes	18	G. erythrospilus	2	0.111111111	Pair	0.4141414	0
21/01/2015	Jan-15	Cross	Palfrey	A. gemmifera	22.66666667	G. rivulatus	1	0.044117647	Group	0.6523474	1
21/01/2015	Jan-15	Cross	Palfrey	A. millepora	28	G. fuscoruber	2	0.071428571	Group	0.5670399	0
21/01/2015	Jan-15	Cross	Palfrey	A. nasuta	23.33333333	G. histrio	2	0.085714286	Pair	0.4283414	0
21/01/2015	Jan-15	Cross	Palfrey	A. nasuta	16.33333333	Unknown hybrid	2	0.12244898	Group	0.6333333	0
21/01/2015	Jan-15	Cross	Palfrey	A. millepora	25	G. erythrospilus	1	0.04	Pair	0.4141414	0
21/01/2015	Jan-15	Cross	Palfrey	A. nasuta	20.66666667	G. erythrospilus	2	0.096774194	Pair	0.4141414	0
21/01/2015	Jan-15	Cross	Lizard Head	A. prostrata	31.66666667	G. fuscoruber	6	0.189473684	Group	0.5670399	3
21/01/2015	Jan-15	Cross	Lizard Head	A. millepora	10	NONE	0	0	NA	NA	0
21/01/2015	Jan-15	Cross	Lizard Head	A. gemmifera	12	G. rivulatus	2	0.166666667	Group	0.6523474	0
21/01/2015	Jan-15	Cross	Lizard Head	A. millepora	33	G. erythrospilus	2	0.060606061	Pair	0.4141414	0
21/01/2015	Jan-15	Cross	Lizard Head	A. millepora	33	G. fuscoruber	2	0.060606061	Group	0.5670399	0
21/01/2015	Jan-15	Cross	Lizard Head	A. millepora	33	G. histrio	1	0.03030303	Pair	0.4283414	0
21/01/2015	Jan-15	Cross	Lizard Head	S. hystrix	32.66666667	NONE	0	0	NA	NA	0
21/01/2015	Jan-15	Cross	Lizard Head	A. nasuta	26.66666667	G. histrio	2	0.075	Pair	0.4283414	0
21/01/2015	Jan-15	Cross	Lizard Head	A. nasuta	31.33333333	Unknown hybrid	2	0.063829787	Group	0.6333333	0
21/01/2015	Jan-15	Cross	Lizard Head	A. nasuta	31.33333333	G. histrio	1	0.031914894	Pair	0.4283414	0
21/01/2015	Jan-15	Cross	Lizard Head	A. loripes	22	G. histrio	1	0.045454545	Pair	0.4283414	0
22/01/2015	Jan-15	Cross	Bird Bommie	A. nasuta	33.66666667	G. erythrospilus	4	0.118811881	Pair	0.4141414	1
22/01/2015	Jan-15	Cross	Bird Bommie	A. nasuta	33.66666667	G. fuscoruber	1	0.02970297	Group	0.5670399	0
22/01/2015	Jan-15	Cross	Bird Bommie	A. tenuis	21.66666667	G. brochus	2	0.092307692	Pair	0.3644354	0
22/01/2015	Jan-15	Cross	Bird Bommie	A. nasuta	8.666666667	G. erythrospilus	1	0.115384615	Pair	0.4141414	0
22/01/2015	Jan-15	Cross	Bird Bommie	A. gemmifera	6.666666667	NONE	0	0	NA	NA	0
22/01/2015	Jan-15	Cross	Bird Bommie	A. tenuis	29.33333333	G. brochus	2	0.068181818	Pair	0.3644354	0
22/01/2015	Jan-15	Cross	Bird Bommie	A. tenuis	11.66666667	NONE	0	0	NA	NA	0
22/01/2015	Jan-15	Cross	Bird Bommie	A. gemmifera	17.33333333	NONE	0	0	NA	NA	0
22/01/2015	Jan-15	Cross	Bird Bommie	A. nasuta	20	G. histrio	2	0.1	Pair	0.4283414	0
22/01/2015	Jan-15	Cross	Bird Bommie	A. nasuta	23.33333333	G. quinquestrigatus	2	0.085714286	Pair	0.3656079	0
22/01/2015	Jan-15	Cross	Bird Bommie	A. nasuta	29.33333333	G. histrio	2	0.068181818	Pair	0.4283414	0
22/01/2015	Jan-15	Cross	Bird Bommie	A. nasuta	24	G. quinquestrigatus	2	0.083333333	Pair	0.3656079	0
22/01/2015	Jan-15	Cross	Bird Bommie	A. nasuta	22.33333333	G. quinquestrigatus	2	0.089552239	Pair	0.3656079	0
22/01/2015	Jan-15	Cross	Bird Bommie	A. gemmifera	21	Unknown hybrid	2	0.095238095	Group	0.6333333	0
22/01/2015	Jan-15	Cross	Bird Bommie	A. gemmifera	9.333333333	NONE	0	0	NA	NA	0
22/01/2015	Jan-15	Cross	Bird Bommie	A. nasuta	19.66666667	G. histrio	2	0.101694915	Pair	0.4283414	0
22/01/2015	Jan-15	Cross	Bird Bommie	A. gemmifera	21	G. rivulatus	2	0.095238095	Group	0.6523474	0
22/01/2015	Jan-15	Cross	Bird Bommie	A. gemmifera	12.66666667	G. rivulatus	2	0.157894737	Group	0.6523474	0
22/01/2015	Jan-15	Cross	Bird Bommie	A. valida	15.33333333	G. quinquestrigatus	2	0.130434783	Pair	0.3656079	0
22/01/2015	Jan-15	Cross	Bird Bommie	A. millepora	29.66666667	G. erythrospilus	2	0.06741573	Pair	0.4141414	0
22/01/2015	Jan-15	Cross	Bird Bommie	A. millepora	29.66666667	G. fuscoruber	2	0.06741573	Group	0.5670399	0
22/01/2015	Jan-15	Cross	Bird Bommie	A. nasuta	23.66666667	G. brochus	2	0.084507042	Pair	0.3644354	0
22/01/2015	Jan-15	Cross	Bird Bommie	A. nasuta	18	G. histrio	2	0.111111111	Pair	0.4283414	0
22/01/2015	Jan-15	Cross	Bird Bommie	A. valida	15	NONE	0	0	NA	NA	0
22/01/2015	Jan-15	Cross	Bird Bommie	A. gemmifera	10	NONE	0	0	NA	NA	0
22/01/2015	Jan-15	Cross	Bird Bommie	A. gemmifera	10.66666667	G. quinquestrigatus	1	0.09375	Pair	0.3656079	0
22/01/2015	Jan-15	Cross	Bird Bommie	A. gemmifera	20.66666667	G. rivulatus	3	0.14516129	Group	0.6523474	0
22/01/2015	Jan-15	Cross	Bird Bommie	A. valida	19.33333333	G. erythrospilus	1	0.051724138	Pair	0.4141414	0
22/01/2015	Jan-15	Cross	Bird Bommie	A. valida	12.33333333	G. brochus	1	0.081081081	Pair	0.3644354	0
22/01/2015	Jan-15	Cross	Bird Bommie	A. millepora	21.33333333	G. histrio	1	0.046875	Pair	0.4283414	0
22/01/2015	Jan-15	Cross	Bird Bommie	A. valida	18	G. brochus	3	0.166666667	Pair	0.3644354	0
22/01/2015	Jan-15	Cross	Bird Bommie	A. tenuis	13	NONE	0	0	NA	NA	0
22/01/2015	Jan-15	Cross	Bird Bommie	A. gemmifera	15	G. rivulatus	4	0.266666667	Group	0.6523474	2
22/01/2015	Jan-15	Cross	Bird Bommie	A. gemmifera	4.666666667	NONE	0	0	NA	NA	0
22/01/2015	Jan-15	Cross	Bird Bommie	A. loripes	16	G. brochus	2	0.125	Pair	0.3644354	0
22/01/2015	Jan-15	Cross	Bird Bommie	A. loripes	12.33333333	G. brochus	2	0.162162162	Pair	0.3644354	0
22/01/2015	Jan-15	Cross	Bird Bommie	A. nasuta	7.666666667	G. erythrospilus	1	0.130434783	Pair	0.4141414	1
22/01/2015	Jan-15	Cross	Bird Bommie	A. gemmifera	20.66666667	G. rivulatus	2	0.096774194	Group	0.6523474	1
22/01/2015	Jan-15	Cross	Bird Bommie	A. gemmifera	16	G. rivulatus	1	0.0625	Group	0.6523474	0
22/01/2015	Jan-15	Cross	Bird Bommie	A. nasuta	18.33333333	G. histrio	1	0.054545455	Pair	0.4283414	0
22/01/2015	Jan-15	Cross	Bird Bommie	A. nasuta	9.333333333	G. histrio	1	0.107142857	Pair	0.4283414	1
22/01/2015	Jan-15	Cross	Lizard Head	A. prostrata	30.66666667	G. fuscoruber	4	0.130434783	Group	0.5670399	2
22/01/2015	Jan-15	Cross	Lizard Head	A. millepora	13.33333333	NONE	0	0	NA	NA	0
22/01/2015	Jan-15	Cross	Lizard Head	A. gemmifera	14	G. rivulatus	2	0.142857143	Group	0.6523474	0
22/01/2015	Jan-15	Cross	Lizard Head	A. gemmifera	31.33333333	G. rivulatus	7	0.223404255	Group	0.6523474	2
23/01/2015	Jan-15	Cross	Bird Bommie	A. nasuta	38.33333333	G. rivulatus	7	0.182608696	Group	0.6523474	2
23/01/2015	Jan-15	Cross	Bird Bommie	A. nasuta	29	G. erythrospilus	3	0.103448276	Pair	0.4141414	0
23/01/2015	Jan-15	Cross	Bird Bommie	A. nasuta	21	G. erythrospilus	2	0.095238095	Pair	0.4141414	0
23/01/2015	Jan-15	Cross	Bird Bommie	A. nasuta	13	G. erythrospilus	1	0.076923077	Pair	0.4141414	0
23/01/2015	Jan-15	Cross	Bird Bommie	A. millepora	13.33333333	G. erythrospilus	1	0.075	Pair	0.4141414	0
23/01/2015	Jan-15	Cross	Bird Bommie	A. millepora	9	NONE	0	0	NA	NA	0
23/01/2015	Jan-15	Cross	Bird Bommie	A. nasuta	31	G. histrio	2	0.064516129	Pair	0.4283414	0
23/01/2015	Jan-15	Cross	Bird Bommie	A. nasuta	31	Unknown hybrid	2	0.064516129	Group	0.6333333	0
23/01/2015	Jan-15	Cross	Bird Bommie	A. nasuta	15.66666667	G. histrio	2	0.127659574	Pair	0.4283414	0
23/01/2015	Jan-15	Cross	Bird Bommie	A. tenuis	11	NONE	0	0	NA	NA	0
23/01/2015	Jan-15	Cross	Bird Bommie	A. millepora	5	NONE	0	0	NA	NA	0
23/01/2015	Jan-15	Cross	Bird Bommie	A. nasuta	20	NONE	0	0	NA	NA	0
23/01/2015	Jan-15	Cross	Bird Bommie	A. millepora	6.333333333	NONE	0	0	NA	NA	0
23/01/2015	Jan-15	Cross	Bird Bommie	Unidentified	25.66666667	G. rivulatus	5	0.194805195	Group	0.6523474	0
23/01/2015	Jan-15	Cross	Bird Bommie	A. valida	9	NONE	0	0	NA	NA	0
23/01/2015	Jan-15	Cross	Bird Bommie	A. nasuta	18.66666667	G. histrio	2	0.107142857	Pair	0.4283414	0
23/01/2015	Jan-15	Cross	Bird Bommie	A. nasuta	10	G. histrio	1	0.1	Pair	0.4283414	0
23/01/2015	Jan-15	Cross	Bird Bommie	A. nasuta	17	G. histrio	2	0.117647059	Pair	0.4283414	0
23/01/2015	Jan-15	Cross	Bird Bommie	A. nasuta	20.33333333	G. quinquestrigatus	2	0.098360656	Pair	0.3656079	0
23/01/2015	Jan-15	Cross	Bird Bommie	A. gemmifera	10	NONE	0	0	NA	NA	0
23/01/2015	Jan-15	Cross	Bird Bommie	A. millepora	32.66666667	G. erythrospilus	8	0.244897959	Pair	0.4141414	4
23/01/2015	Jan-15	Cross	Bird Bommie	A. tenuis	17.66666667	G. erythrospilus	1	0.056603774	Pair	0.4141414	0
23/01/2015	Jan-15	Cross	Bird Bommie	A. nasuta	18.66666667	G. quinquestrigatus	2	0.107142857	Pair	0.3656079	0
23/01/2015	Jan-15	Cross	Lizard Head	A. millepora	41	G. fuscoruber	6	0.146341463	Group	0.5670399	0
23/01/2015	Jan-15	Cross	Lizard Head	A. millepora	41	G. histrio	4	0.097560976	Pair	0.4283414	2
23/01/2015	Jan-15	Cross	Lizard Head	A. gemmifera	17.33333333	G. rivulatus	1	0.057692308	Group	0.6523474	0
23/01/2015	Jan-15	Cross	Lizard Head	A. nasuta	16.66666667	G. quinquestrigatus	2	0.12	Pair	0.3656079	0
23/01/2015	Jan-15	Cross	Lizard Head	A. gemmifera	19.33333333	Unknown hybrid	2	0.103448276	Group	0.6333333	0
23/01/2015	Jan-15	Cross	Lizard Head	A. loripes	7.666666667	NONE	0	0	NA	NA	0
23/01/2015	Jan-15	Cross	Lizard Head	A. gemmifera	6.666666667	NONE	0	0	NA	NA	0
23/01/2015	Jan-15	Cross	Lizard Head	A. gemmifera	6.333333333	NONE	0	0	NA	NA	0
23/01/2015	Jan-15	Cross	Lizard Head	A. millepora	29	G. fuscoruber	6	0.206896552	Group	0.5670399	0
23/01/2015	Jan-15	Cross	Lizard Head	A. nasuta	36.66666667	G. erythrospilus	3	0.081818182	Pair	0.4141414	0
23/01/2015	Jan-15	Cross	Lizard Head	A. prostrata	27	G. fuscoruber	4	0.148148148	Group	0.5670399	0
23/01/2015	Jan-15	Cross	Lizard Head	A. prostrata	27	Unknown hybrid	1	0.037037037	Group	0.6333333	0
23/01/2015	Jan-15	Cross	Lizard Head	A. nasuta	28.33333333	G. histrio	2	0.070588235	Pair	0.4283414	0
23/01/2015	Jan-15	Cross	Lizard Head	A. nasuta	26	G. histrio	2	0.076923077	Pair	0.4283414	0
23/01/2015	Jan-15	Cross	Lizard Head	A. gemmifera	8.333333333	NONE	0	0	NA	NA	0
23/01/2015	Jan-15	Cross	Lizard Head	A. nasuta	17.33333333	G. histrio	1	0.057692308	Pair	0.4283414	0
23/01/2015	Jan-15	Cross	Lizard Head	A. nasuta	13.33333333	G. histrio	1	0.075	Pair	0.4283414	0
23/01/2015	Jan-15	Cross	Lizard Head	A. nasuta	28.33333333	Unknown hybrid	2	0.070588235	Group	0.6333333	0
23/01/2015	Jan-15	Cross	Lizard Head	A. nasuta	27.33333333	G. axillaris	2	0.073170732	Pair	0.3333333	0
23/01/2015	Jan-15	Cross	Lizard Head	A. nasuta	27.33333333	G. fuscoruber	2	0.073170732	Group	0.5670399	0
23/01/2015	Jan-15	Cross	Lizard Head	A. cerealis	11.66666667	NONE	0	0	NA	NA	0
23/01/2015	Jan-15	Cross	Lizard Head	A. millepora	13.66666667	G. erythrospilus	2	0.146341463	Pair	0.4141414	0
23/01/2015	Jan-15	Cross	Lizard Head	A. tenuis	25.33333333	NONE	0	0	NA	NA	0
24/01/2015	Jan-15	Cross	Bird Island	A. millepora	37	G. erythrospilus	3	0.081081081	Pair	0.4141414	0
24/01/2015	Jan-15	Cross	Bird Island	A. nasuta	8	G. histrio	1	0.125	Pair	0.4283414	0
24/01/2015	Jan-15	Cross	Bird Island	A. nasuta	8	G. fuscoruber	1	0.125	Group	0.5670399	0
24/01/2015	Jan-15	Cross	Bird Island	A. millepora	11	NONE	0	0	NA	NA	0
24/01/2015	Jan-15	Cross	Bird Island	A. gemmifera	24	NONE	0	0	NA	NA	0
24/01/2015	Jan-15	Cross	Bird Island	A. millepora	14.66666667	NONE	0	0	NA	NA	0
24/01/2015	Jan-15	Cross	Bird Island	A. nasuta	24	G. histrio	2	0.083333333	Pair	0.4283414	0
24/01/2015	Jan-15	Cross	Bird Island	A. valida	6	G. brochus	1	0.166666667	Pair	0.3644354	1
24/01/2015	Jan-15	Cross	Bird Island	A. valida	5.666666667	G. brochus	1	0.176470588	Pair	0.3644354	0
24/01/2015	Jan-15	Cross	Bird Island	A. valida	8.666666667	G. brochus	1	0.115384615	Pair	0.3644354	0
24/01/2015	Jan-15	Cross	Bird Island	A. valida	9	NONE	0	0	NA	NA	0
24/01/2015	Jan-15	Cross	Bird Island	A. valida	28.66666667	G. brochus	2	0.069767442	Pair	0.3644354	0
24/01/2015	Jan-15	Cross	Bird Island	A. gemmifera	27.66666667	G. rivulatus	7	0.253012048	Group	0.6523474	1
24/01/2015	Jan-15	Cross	Bird Island	A. gemmifera	10.66666667	NONE	0	0	NA	NA	0
24/01/2015	Jan-15	Cross	Bird Island	A. gemmifera	12.66666667	NONE	0	0	NA	NA	0
24/01/2015	Jan-15	Cross	Bird Island	A. gemmifera	24.66666667	G. rivulatus	2	0.081081081	Group	0.6523474	0
24/01/2015	Jan-15	Cross	Bird Island	A. gemmifera	27.33333333	G. rivulatus	2	0.073170732	Group	0.6523474	0
24/01/2015	Jan-15	Cross	Bird Island	A. gemmifera	17.33333333	NONE	0	0	NA	NA	0
24/01/2015	Jan-15	Cross	Bird Island	A. loripes	13	G. histrio	1	0.076923077	Pair	0.4283414	0
24/01/2015	Jan-15	Cross	Bird Island	A. loripes	11.33333333	NONE	0	0	NA	NA	0
24/01/2015	Jan-15	Cross	Bird Island	A. gemmifera	21	G. rivulatus	2	0.095238095	Group	0.6523474	0
24/01/2015	Jan-15	Cross	Bird Island	A. millepora	10	NONE	0	0	NA	NA	0
24/01/2015	Jan-15	Cross	Bird Island	A. loripes	9.666666667	NONE	0	0	NA	NA	0
24/01/2015	Jan-15	Cross	Bird Island	A. gemmifera	23.33333333	G. quinquestrigatus	2	0.085714286	Pair	0.3656079	0
24/01/2015	Jan-15	Cross	Bird Island	A. loripes	15	G. brochus	2	0.133333333	Pair	0.3644354	0
24/01/2015	Jan-15	Cross	Bird Island	A. loripes	13	G. brochus	2	0.153846154	Pair	0.3644354	0
24/01/2015	Jan-15	Cross	Bird Island	A. loripes	10.66666667	G. brochus	2	0.1875	Pair	0.3644354	0
24/01/2015	Jan-15	Cross	Bird Island	A. loripes	12	G. brochus	2	0.166666667	Pair	0.3644354	0
24/01/2015	Jan-15	Cross	Bird Island	A. nasuta	21.33333333	G. histrio	2	0.09375	Pair	0.4283414	0
24/01/2015	Jan-15	Cross	Bird Island	A. gemmifera	17.66666667	G. rivulatus	2	0.113207547	Group	0.6523474	0
24/01/2015	Jan-15	Cross	Bird Island	A. nasuta	21.66666667	G. axillaris	2	0.092307692	Pair	0.3333333	0
24/01/2015	Jan-15	Cross	Bird Island	A. nasuta	14	G. quinquestrigatus	2	0.142857143	Pair	0.3656079	0
24/01/2015	Jan-15	Cross	Bird Island	A. gemmifera	9.333333333	G. rivulatus	1	0.107142857	Group	0.6523474	0
24/01/2015	Jan-15	Cross	Bird Island	A. nasuta	20	G. axillaris	2	0.1	Pair	0.3333333	0
24/01/2015	Jan-15	Cross	Bird Island	A. nasuta	9.333333333	G. histrio	1	0.107142857	Pair	0.4283414	0
24/01/2015	Jan-15	Cross	Bird Island	A. millepora	28.66666667	G. fuscoruber	4	0.139534884	Group	0.5670399	1
24/01/2015	Jan-15	Cross	Bird Island	A. gemmifera	7	NONE	0	0	NA	NA	0
24/01/2015	Jan-15	Cross	Bird Island	A. gemmifera	26	G. rivulatus	2	0.076923077	Group	0.6523474	0
24/01/2015	Jan-15	Cross	Bird Island	A. gemmifera	10	G. rivulatus	1	0.1	Group	0.6523474	1
24/01/2015	Jan-15	Cross	Lizard Head	A. nasuta	23.66666667	G. quinquestrigatus	2	0.084507042	Pair	0.3656079	0
24/01/2015	Jan-15	Cross	Lizard Head	A. nasuta	30.33333333	G. histrio	2	0.065934066	Pair	0.4283414	0
24/01/2015	Jan-15	Cross	Lizard Head	A. loripes	15.33333333	NONE	0	0	NA	NA	0
24/01/2015	Jan-15	Cross	Lizard Head	A. loripes	15.33333333	G. erythrospilus	1	0.065217391	Pair	0.4141414	0
24/01/2015	Jan-15	Cross	Lizard Head	A. nasuta	20	G. quinquestrigatus	2	0.1	Pair	0.3656079	0
24/01/2015	Jan-15	Cross	Lizard Head	A. nasuta	30.66666667	G. axillaris	2	0.065217391	Pair	0.3333333	0
24/01/2015	Jan-15	Cross	Lizard Head	A. millepora	16	NONE	0	0	NA	NA	0
24/01/2015	Jan-15	Cross	Lizard Head	A. humillis	21.66666667	G. quinquestrigatus	2	0.092307692	Pair	0.3656079	0
24/01/2015	Jan-15	Cross	Lizard Head	A. millepora	9.666666667	NONE	0	0	NA	NA	0
24/01/2015	Jan-15	Cross	Lizard Head	S. hystrix	19	NONE	0	0	NA	NA	0
24/01/2015	Jan-15	Cross	Lizard Head	A. nasuta	27.66666667	G. quinquestrigatus	2	0.072289157	Pair	0.3656079	0
24/01/2015	Jan-15	Cross	Lizard Head	A. nasuta	27.66666667	Unknown hybrid	2	0.072289157	Group	0.6333333	0
24/01/2015	Jan-15	Cross	Lizard Head	A. loripes	15.33333333	G. brochus	3	0.195652174	Pair	0.3644354	2
24/01/2015	Jan-15	Cross	Lizard Head	A. loripes	9	G. brochus	2	0.222222222	Pair	0.3644354	0
24/01/2015	Jan-15	Cross	Lizard Head	A. loripes	11.33333333	G. brochus	2	0.176470588	Pair	0.3644354	0
24/01/2015	Jan-15	Cross	Lizard Head	A. loripes	11.33333333	G. oculolineatus	2	0.176470588	Pair	0.3867521	0
24/01/2015	Jan-15	Cross	Lizard Head	A. nasuta	27.33333333	G. axillaris	2	0.073170732	Pair	0.3333333	0
24/01/2015	Jan-15	Cross	Lizard Head	A. gemmifera	17.66666667	G. rivulatus	2	0.113207547	Group	0.6523474	0
24/01/2015	Jan-15	Cross	Lizard Head	A. gemmifera	12	G. rivulatus	1	0.083333333	Group	0.6523474	0
24/01/2015	Jan-15	Cross	Lizard Head	S. hystrix	13.66666667	NONE	0	0	NA	NA	0
24/01/2015	Jan-15	Cross	Lizard Head	A. nasuta	33.66666667	G. histrio	2	0.059405941	Pair	0.4283414	0
25/01/2015	Jan-15	Cross	Palfrey	A. millepora	35	G. erythrospilus	4	0.114285714	Pair	0.4141414	0
25/01/2015	Jan-15	Cross	Palfrey	S. hystrix	22	NONE	0	0	NA	NA	0
25/01/2015	Jan-15	Cross	Palfrey	A. nasuta	17	G. erythrospilus	2	0.117647059	Pair	0.4141414	0
25/01/2015	Jan-15	Cross	Palfrey	A. millepora	30.66666667	G. fuscoruber	3	0.097826087	Group	0.5670399	0
25/01/2015	Jan-15	Cross	Palfrey	A. nasuta	9.333333333	G. histrio	1	0.107142857	Pair	0.4283414	0
25/01/2015	Jan-15	Cross	Palfrey	A. nasuta	12.33333333	NONE	0	0	NA	NA	0
25/01/2015	Jan-15	Cross	Palfrey	S. hystrix	27.66666667	NONE	0	0	NA	NA	0
25/01/2015	Jan-15	Cross	Palfrey	A. gemmifera	9	NONE	0	0	NA	NA	0
25/01/2015	Jan-15	Cross	Palfrey	A. loripes	6	NONE	0	0	NA	NA	0
25/01/2015	Jan-15	Cross	Palfrey	A. nasuta	10.33333333	G. quinquestrigatus	1	0.096774194	Pair	0.3656079	0
25/01/2015	Jan-15	Cross	Palfrey	A. gemmifera	16.66666667	G. rivulatus	2	0.12	Group	0.6523474	0
25/01/2015	Jan-15	Cross	Palfrey	S. hystrix	12.66666667	NONE	0	0	NA	NA	0
25/01/2015	Jan-15	Cross	Palfrey	A. nasuta	12	G. quinquestrigatus	1	0.083333333	Pair	0.3656079	1
25/01/2015	Jan-15	Cross	Palfrey	A. millepora	42.33333333	G. fuscoruber	4	0.094488189	Group	0.5670399	0
25/01/2015	Jan-15	Cross	Palfrey	A. gemmifera	9.333333333	NONE	0	0	NA	NA	0
25/01/2015	Jan-15	Cross	Palfrey	A. prostrata	16.33333333	G. quinquestrigatus	2	0.12244898	Pair	0.3656079	0
25/01/2015	Jan-15	Cross	Palfrey	A. prostrata	16.33333333	G. erythrospilus	4	0.244897959	Pair	0.4141414	0
25/01/2015	Jan-15	Cross	Palfrey	A. prostrata	16.33333333	G. histrio	2	0.12244898	Pair	0.4283414	0
25/01/2015	Jan-15	Cross	Palfrey	S. hystrix	19	NONE	0	0	NA	NA	0
25/01/2015	Jan-15	Cross	Palfrey	A. millepora	49.33333333	G. fuscoruber	20	0.405405405	Group	0.5670399	0
25/01/2015	Jan-15	Cross	Palfrey	A. millepora	49.33333333	G. axillaris	2	0.040540541	Pair	0.3333333	0
25/01/2015	Jan-15	Cross	Palfrey	A. millepora	49.33333333	G. erythrospilus	2	0.040540541	Pair	0.4141414	0
25/01/2015	Jan-15	Cross	Palfrey	A. millepora	40.33333333	G. erythrospilus	2	0.049586777	Pair	0.4141414	0
25/01/2015	Jan-15	Cross	Palfrey	A. millepora	40.33333333	G. fuscoruber	2	0.049586777	Group	0.5670399	0
25/01/2015	Jan-15	Cross	Palfrey	A. millepora	20	G. erythrospilus	2	0.1	Pair	0.4141414	0
25/01/2015	Jan-15	Cross	Palfrey	S. hystrix	15.33333333	NONE	0	0	NA	NA	0
25/01/2015	Jan-15	Cross	Palfrey	A. nasuta	12	NONE	0	0	NA	NA	0
25/01/2015	Jan-15	Cross	Palfrey	A. millepora	23.66666667	G. erythrospilus	2	0.084507042	Pair	0.4141414	0
25/01/2015	Jan-15	Cross	Palfrey	A. millepora	10.33333333	NONE	0	0	NA	NA	0
25/01/2015	Jan-15	Cross	Palfrey	A. millepora	16.33333333	G. fuscoruber	2	0.12244898	Group	0.5670399	2
25/01/2015	Jan-15	Cross	Palfrey	A. millepora	16.33333333	G. erythrospilus	1	0.06122449	Pair	0.4141414	1
25/01/2015	Jan-15	Cross	Palfrey	A. millepora	37.66666667	G. fuscoruber	4	0.10619469	Group	0.5670399	0
25/01/2015	Jan-15	Cross	Palfrey	A. torreseana	15	G. quinquestrigatus	2	0.133333333	Pair	0.3656079	0
25/01/2015	Jan-15	Cross	Palfrey	A. tenuis	30.66666667	NONE	0	0	NA	NA	0
25/01/2015	Jan-15	Cross	Palfrey	A. prostrata	45.33333333	Unknown hybrid	7	0.154411765	Group	0.6333333	0
25/01/2015	Jan-15	Cross	Palfrey	A. prostrata	45.33333333	G. quinquestrigatus	2	0.044117647	Pair	0.3656079	0
25/01/2015	Jan-15	Cross	Palfrey	S. hystrix	12	NONE	0	0	NA	NA	0
25/01/2015	Jan-15	Cross	Palfrey	A. millepora	26	G. erythrospilus	2	0.076923077	Pair	0.4141414	0
25/01/2015	Jan-15	Cross	Palfrey	S. hystrix	22	NONE	0	0	NA	NA	0
25/01/2015	Jan-15	Cross	Palfrey	A. nasuta	12.66666667	G. erythrospilus	1	0.078947368	Pair	0.4141414	0
25/01/2015	Jan-15	Cross	Palfrey	A. millepora	12.33333333	NONE	0	0	NA	NA	0
25/01/2015	Jan-15	Cross	Palfrey	A. nasuta	11	NONE	0	0	NA	NA	0
25/01/2015	Jan-15	Cross	Palfrey	A. nasuta	31.33333333	G. erythrospilus	3	0.095744681	Pair	0.4141414	0
25/01/2015	Jan-15	Cross	Palfrey	A. nasuta	31.33333333	G. histrio	1	0.031914894	Pair	0.4283414	0
25/01/2015	Jan-15	Cross	Palfrey	A. nasuta	7.666666667	NONE	0	0	NA	NA	0
25/01/2015	Jan-15	Cross	Palfrey	A. millepora	13	NONE	0	0	NA	NA	0
25/01/2015	Jan-15	Cross	Palfrey	A. millepora	9	G. axillaris	1	0.111111111	Pair	0.3333333	0
25/01/2015	Jan-15	Cross	Palfrey	A. nasuta	17.66666667	G. fuscoruber	2	0.113207547	Group	0.5670399	0
25/01/2015	Jan-15	Cross	Palfrey	A. valida	17.33333333	G. quinquestrigatus	2	0.115384615	Pair	0.3656079	0
25/01/2015	Jan-15	Cross	Palfrey	A. millepora	14	G. fuscoruber	1	0.071428571	Group	0.5670399	0
25/01/2015	Jan-15	Cross	Palfrey	A. cerealis	20.66666667	G. erythrospilus	2	0.096774194	Pair	0.4141414	1
25/01/2015	Jan-15	Cross	Palfrey	A. nasuta	12.33333333	G. brochus	1	0.081081081	Pair	0.3644354	0
25/01/2015	Jan-15	Cross	Palfrey	A. valida	6.666666667	NONE	0	0	NA	NA	0
25/01/2015	Jan-15	Cross	Palfrey	A. nasuta	17.33333333	G. fuscoruber	1	0.057692308	Group	0.5670399	0
25/01/2015	Jan-15	Cross	Palfrey	A. millepora	17.66666667	G. histrio	1	0.056603774	Pair	0.4283414	0
25/01/2015	Jan-15	Cross	Palfrey	A. millepora	17.33333333	NONE	0	0	NA	NA	0
26/01/2015	Jan-15	Cross	Lizard Head	A. millepora	34.33333333	G. histrio	4	0.116504854	Pair	0.4283414	0
26/01/2015	Jan-15	Cross	Lizard Head	A. millepora	34.33333333	G. erythrospilus	1	0.029126214	Pair	0.4141414	0
26/01/2015	Jan-15	Cross	Lizard Head	A. millepora	34.33333333	G. fuscoruber	1	0.029126214	Group	0.5670399	0
26/01/2015	Jan-15	Cross	Lizard Head	A. rosaria	25.33333333	G. brochus	2	0.078947368	Pair	0.3644354	0
26/01/2015	Jan-15	Cross	Lizard Head	A. nasuta	6.666666667	NONE	0	0	NA	NA	0
26/01/2015	Jan-15	Cross	Lizard Head	A. tenuis	14.33333333	NONE	0	0	NA	NA	0
26/01/2015	Jan-15	Cross	Lizard Head	A. loripes	15.66666667	G. brochus	2	0.127659574	Pair	0.3644354	0
26/01/2015	Jan-15	Cross	Lizard Head	A. rosaria	9.333333333	NONE	0	0	NA	NA	0
26/01/2015	Jan-15	Cross	Lizard Head	A. rosaria	12.66666667	NONE	0	0	NA	NA	0
26/01/2015	Jan-15	Cross	Lizard Head	A. rosaria	15	G. brochus	1	0.066666667	Pair	0.3644354	0
26/01/2015	Jan-15	Cross	Lizard Head	A. rosaria	10.33333333	NONE	0	0	NA	NA	0
26/01/2015	Jan-15	Cross	Lizard Head	A. rosaria	13.33333333	G. brochus	1	0.075	Pair	0.3644354	0
26/01/2015	Jan-15	Cross	Lizard Head	A. rosaria	6	NONE	0	0	NA	NA	0
26/01/2015	Jan-15	Cross	Lizard Head	A. tenuis	27.66666667	G. sp A	2	0.072289157	Pair	0.3333333	0
26/01/2015	Jan-15	Cross	Lizard Head	A. millepora	30.66666667	G. histrio	5	0.163043478	Pair	0.4283414	0
26/01/2015	Jan-15	Cross	Lizard Head	A. prostrata	35.66666667	Unknown hybrid	5	0.140186916	Group	0.6333333	0
26/01/2015	Jan-15	Cross	Lizard Head	A. tenuis	32.33333333	G. quinquestrigatus	2	0.06185567	Pair	0.3656079	0
26/01/2015	Jan-15	Cross	Lizard Head	A. tenuis	32.33333333	Unknown hybrid	2	0.06185567	Group	0.6333333	0
26/01/2015	Jan-15	Cross	Lizard Head	A. tenuis	32.33333333	G. erythrospilus	2	0.06185567	Pair	0.4141414	0
26/01/2015	Jan-15	Cross	Lizard Head	A. loripes	5.666666667	NONE	0	0	NA	NA	0
26/01/2015	Jan-15	Cross	Lizard Head	A. loripes	11.66666667	G. brochus	2	0.171428571	Pair	0.3644354	0
26/01/2015	Jan-15	Cross	Lizard Head	A. loripes	8.333333333	G. brochus	1	0.12	Pair	0.3644354	0
26/01/2015	Jan-15	Cross	Lizard Head	A. loripes	12.33333333	G. quinquestrigatus	1	0.081081081	Pair	0.3656079	1
26/01/2015	Jan-15	Cross	Lizard Head	A. loripes	5.333333333	G. brochus	1	0.1875	Pair	0.3644354	1
26/01/2015	Jan-15	Cross	Lizard Head	A. loripes	14.66666667	G. brochus	1	0.068181818	Pair	0.3644354	0
26/01/2015	Jan-15	Cross	Lizard Head	A. loripes	10	G. brochus	2	0.2	Pair	0.3644354	1
26/01/2015	Jan-15	Cross	Lizard Head	A. loripes	12	G. oculolineatus	2	0.166666667	Pair	0.3867521	2
26/01/2015	Jan-15	Cross	Lizard Head	A. loripes	11	G. brochus	1	0.090909091	Pair	0.3644354	0
26/01/2015	Jan-15	Cross	Lizard Head	A. loripes	13.33333333	G. brochus	1	0.075	Pair	0.3644354	0
26/01/2015	Jan-15	Cross	Lizard Head	A. valida	14.33333333	G. quinquestrigatus	2	0.139534884	Pair	0.3656079	0
26/01/2015	Jan-15	Cross	Lizard Head	A. nasuta	39	G. quinquestrigatus	4	0.102564103	Pair	0.3656079	1
26/01/2015	Jan-15	Cross	Lizard Head	A. loripes	14	G. histrio	1	0.071428571	Pair	0.4283414	0
26/01/2015	Jan-15	Cross	Lizard Head	S. hystrix	15	NONE	0	0	NA	NA	0
27/01/2015	Jan-15	Cross	Lizard Head	A. gemmifera	18.66666667	G. rivulatus	2	0.107142857	Group	0.6523474	0
27/01/2015	Jan-15	Cross	Lizard Head	A. gemmifera	9	NONE	0	0	NA	NA	0
27/01/2015	Jan-15	Cross	Lizard Head	A. gemmifera	7	NONE	0	0	NA	NA	0
27/01/2015	Jan-15	Cross	Lizard Head	A. gemmifera	9.333333333	NONE	0	0	NA	NA	0
27/01/2015	Jan-15	Cross	Lizard Head	A. divaricata	36	G. sp D	2	0.055555556	Pair	0.3333333	0
27/01/2015	Jan-15	Cross	Lizard Head	A. gemmifera	20	G. rivulatus	2	0.1	Group	0.6523474	0
27/01/2015	Jan-15	Cross	Lizard Head	A. nasuta	5.333333333	NONE	0	0	NA	NA	0
27/01/2015	Jan-15	Cross	Lizard Head	A. gemmifera	6.666666667	NONE	0	0	NA	NA	0
27/01/2015	Jan-15	Cross	Lizard Head	A. gemmifera	13	NONE	0	0	NA	NA	0
27/01/2015	Jan-15	Cross	Lizard Head	A. gemmifera	5	NONE	0	0	NA	NA	0
27/01/2015	Jan-15	Cross	Lizard Head	A. gemmifera	7.333333333	NONE	0	0	NA	NA	0
27/01/2015	Jan-15	Cross	Lizard Head	A. valida	5.333333333	NONE	0	0	NA	NA	0
27/01/2015	Jan-15	Cross	Lizard Head	A. gemmifera	7.333333333	NONE	0	0	NA	NA	0
27/01/2015	Jan-15	Cross	Lizard Head	A. gemmifera	13	NONE	0	0	NA	NA	0
27/01/2015	Jan-15	Cross	Lizard Head	A. gemmifera	12.66666667	G. rivulatus	1	0.078947368	Group	0.6523474	1
27/01/2015	Jan-15	Cross	Lizard Head	A. gemmifera	7.333333333	NONE	0	0	NA	NA	0
27/01/2015	Jan-15	Cross	Lizard Head	A. nasuta	11.66666667	NONE	0	0	NA	NA	0
27/01/2015	Jan-15	Cross	Lizard Head	A. gemmifera	6.666666667	NONE	0	0	NA	NA	0
27/01/2015	Jan-15	Cross	Lizard Head	A. gemmifera	9.333333333	NONE	0	0	NA	NA	0
27/01/2015	Jan-15	Cross	Lizard Head	A. nasuta	18.33333333	G. rivulatus	1	0.054545455	Group	0.6523474	1
27/01/2015	Jan-15	Cross	Lizard Head	A. nasuta	6.666666667	NONE	0	0	NA	NA	0
27/01/2015	Jan-15	Cross	Lizard Head	A. nasuta	10	NONE	0	0	NA	NA	0
27/01/2015	Jan-15	Cross	Lizard Head	A. nasuta	9.666666667	G. quinquestrigatus	1	0.103448276	Pair	0.3656079	1
27/01/2015	Jan-15	Cross	Lizard Head	A. valida	4	NONE	0	0	NA	NA	0
27/01/2015	Jan-15	Cross	Lizard Head	A. valida	4.666666667	NONE	0	0	NA	NA	0
27/01/2015	Jan-15	Cross	Lizard Head	A. nasuta	17.66666667	G. quinquestrigatus	2	0.113207547	Pair	0.3656079	0
27/01/2015	Jan-15	Cross	Lizard Head	A. gemmifera	7.666666667	NONE	0	0	NA	NA	0
27/01/2015	Jan-15	Cross	Lizard Head	A. gemmifera	7.666666667	NONE	0	0	NA	NA	0
27/01/2015	Jan-15	Cross	Lizard Head	A. gemmifera	6	NONE	0	0	NA	NA	0
27/01/2015	Jan-15	Cross	Lizard Head	A. gemmifera	8	NONE	0	0	NA	NA	0
27/01/2015	Jan-15	Cross	Lizard Head	A. gemmifera	8	NONE	0	0	NA	NA	0
27/01/2015	Jan-15	Cross	Lizard Head	A. gemmifera	13.33333333	NONE	0	0	NA	NA	0
27/01/2015	Jan-15	Cross	Lizard Head	A. nasuta	11.33333333	NONE	0	0	NA	NA	0
27/01/2015	Jan-15	Cross	Lizard Head	A. nasuta	26	G. histrio	2	0.076923077	Pair	0.4283414	0
27/01/2015	Jan-15	Cross	Lizard Head	A. nasuta	11.66666667	NONE	0	0	NA	NA	0
27/01/2015	Jan-15	Cross	Lizard Head	A. nasuta	15.33333333	G. axillaris	2	0.130434783	Pair	0.3333333	0
27/01/2015	Jan-15	Cross	Lizard Head	A. valida	5.666666667	NONE	0	0	NA	NA	0
27/01/2015	Jan-15	Cross	Lizard Head	A. gemmifera	13.66666667	NONE	0	0	NA	NA	0
27/01/2015	Jan-15	Cross	Lizard Head	A. valida	10.66666667	NONE	0	0	NA	NA	0
27/01/2015	Jan-15	Cross	Lizard Head	A. nasuta	10.33333333	G. axillaris	1	0.096774194	Pair	0.3333333	0
27/01/2015	Jan-15	Cross	Lizard Head	A. gemmifera	16.33333333	NONE	0	0	NA	NA	0
27/01/2015	Jan-15	Cross	Lizard Head	A. valida	8.333333333	NONE	0	0	NA	NA	0
27/01/2015	Jan-15	Cross	Lizard Head	A. millepora	11.66666667	NONE	0	0	NA	NA	0
27/01/2015	Jan-15	Cross	Ghost	A. gemmifera	35.33333333	G. rivulatus	7	0.198113208	Group	0.6523474	0
27/01/2015	Jan-15	Cross	Ghost	A. gemmifera	5	NONE	0	0	NA	NA	0
27/01/2015	Jan-15	Cross	Ghost	A. gemmifera	12	G. rivulatus	1	0.083333333	Group	0.6523474	0
27/01/2015	Jan-15	Cross	Ghost	A. tenuis	9.333333333	NONE	0	0	NA	NA	0
27/01/2015	Jan-15	Cross	Ghost	A. gemmifera	28.66666667	G. rivulatus	3	0.104651163	Group	0.6523474	0
27/01/2015	Jan-15	Cross	Ghost	A. gemmifera	10.33333333	G. rivulatus	1	0.096774194	Group	0.6523474	1
27/01/2015	Jan-15	Cross	Ghost	A. millepora	37.33333333	G. fuscoruber	8	0.214285714	Group	0.5670399	0
27/01/2015	Jan-15	Cross	Ghost	A. millepora	37.33333333	G. erythrospilus	5	0.133928571	Pair	0.4141414	1
27/01/2015	Jan-15	Cross	Ghost	A. loripes	10.33333333	G. erythrospilus	1	0.096774194	Pair	0.4141414	0
27/01/2015	Jan-15	Cross	Ghost	S. hystrix	9.333333333	NONE	0	0	NA	NA	0
27/01/2015	Jan-15	Cross	Ghost	S. hystrix	18.33333333	NONE	0	0	NA	NA	0
27/01/2015	Jan-15	Cross	Ghost	S. hystrix	18	NONE	0	0	NA	NA	0
27/01/2015	Jan-15	Cross	Ghost	A. nasuta	3.666666667	NONE	0	0	NA	NA	0
27/01/2015	Jan-15	Cross	Ghost	A. millepora	3.333333333	NONE	0	0	NA	NA	0
27/01/2015	Jan-15	Cross	Ghost	A. humillis	17	G. quinquestrigatus	2	0.117647059	Pair	0.3656079	0
27/01/2015	Jan-15	Cross	Ghost	A. prostrata	34.66666667	Unknown hybrid	2	0.057692308	Group	0.6333333	0
27/01/2015	Jan-15	Cross	Ghost	A. gemmifera	15	G. histrio	1	0.066666667	Pair	0.4283414	0
27/01/2015	Jan-15	Cross	Ghost	S. hystrix	15	NONE	0	0	NA	NA	0
27/01/2015	Jan-15	Cross	Ghost	A. loripes	8	G. quinquestrigatus	1	0.125	Pair	0.3656079	1
28/01/2015	Jan-15	Cross	Trawler	A. nasuta	25.66666667	G. erythrospilus	2	0.077922078	Pair	0.4141414	0
28/01/2015	Jan-15	Cross	Trawler	A. valida	13	G. brochus	2	0.153846154	Pair	0.3644354	0
28/01/2015	Jan-15	Cross	Trawler	A. tenuis	7	NONE	0	0	NA	NA	0
28/01/2015	Jan-15	Cross	Trawler	A. tenuis	15.66666667	G. quinquestrigatus	2	0.127659574	Pair	0.3656079	0
28/01/2015	Jan-15	Cross	Trawler	A. valida	14	G. brochus	2	0.142857143	Pair	0.3644354	1
28/01/2015	Jan-15	Cross	Trawler	A. loripes	16.66666667	G. brochus	2	0.12	Pair	0.3644354	0
28/01/2015	Jan-15	Cross	Trawler	A. nasuta	28.33333333	G. histrio	2	0.070588235	Pair	0.4283414	0
28/01/2015	Jan-15	Cross	Trawler	A. nasuta	11.66666667	G. erythrospilus	1	0.085714286	Pair	0.4141414	0
28/01/2015	Jan-15	Cross	Trawler	A. nasuta	17.66666667	G. erythrospilus	2	0.113207547	Pair	0.4141414	0
28/01/2015	Jan-15	Cross	Trawler	A. nasuta	20.33333333	NONE	0	0	NA	NA	0
28/01/2015	Jan-15	Cross	Trawler	A. nasuta	16	G. erythrospilus	2	0.125	Pair	0.4141414	0
28/01/2015	Jan-15	Cross	Trawler	A. loripes	15.33333333	G. brochus	2	0.130434783	Pair	0.3644354	0
28/01/2015	Jan-15	Cross	Trawler	A. loripes	6	G. brochus	1	0.166666667	Pair	0.3644354	0
28/01/2015	Jan-15	Cross	Trawler	A. loripes	13.66666667	G. histrio	2	0.146341463	Pair	0.4283414	1
28/01/2015	Jan-15	Cross	Trawler	A. nasuta	10.33333333	G. histrio	1	0.096774194	Pair	0.4283414	0
28/01/2015	Jan-15	Cross	Trawler	A. nasuta	21.66666667	G. histrio	2	0.092307692	Pair	0.4283414	0
28/01/2015	Jan-15	Cross	Trawler	A. loripes	5.333333333	NONE	0	0	NA	NA	0
28/01/2015	Jan-15	Cross	Trawler	A. loripes	9	G. oculolineatus	1	0.111111111	Pair	0.3867521	1
28/01/2015	Jan-15	Cross	Palfrey	A. tenuis	28.33333333	G. sp A	2	0.070588235	Pair	0.3333333	0
28/01/2015	Jan-15	Cross	Palfrey	A. nasuta	24.66666667	G. histrio	2	0.081081081	Pair	0.4283414	0
28/01/2015	Jan-15	Cross	Palfrey	A. gemmifera	19.33333333	NONE	0	0	NA	NA	0
28/01/2015	Jan-15	Cross	Palfrey	A. nasuta	20	G. quinquestrigatus	1	0.05	Pair	0.3656079	0
28/01/2015	Jan-15	Cross	Palfrey	A. nasuta	23	G. histrio	2	0.086956522	Pair	0.4283414	0
28/01/2015	Jan-15	Cross	Palfrey	A. tenuis	21	NONE	0	0	NA	NA	0
28/01/2015	Jan-15	Cross	Palfrey	A. gemmifera	22	NONE	0	0	NA	NA	0
28/01/2015	Jan-15	Cross	Palfrey	A. gemmifera	16	G. histrio	1	0.0625	Pair	0.4283414	0
28/01/2015	Jan-15	Cross	Palfrey	A. nasuta	21	G. quinquestrigatus	2	0.095238095	Pair	0.3656079	0
28/01/2015	Jan-15	Cross	Palfrey	S. hystrix	21	NONE	0	0	NA	NA	0
28/01/2015	Jan-15	Cross	Palfrey	A. tenuis	23	G. sp A	1	0.043478261	Pair	0.3333333	0
28/01/2015	Jan-15	Cross	Palfrey	A. millepora	24	G. erythrospilus	3	0.125	Pair	0.4141414	0
28/01/2015	Jan-15	Cross	Palfrey	A. tenuis	20.33333333	G. brochus	2	0.098360656	Pair	0.3644354	0
28/01/2015	Jan-15	Cross	Palfrey	A. valida	11.33333333	G. quinquestrigatus	2	0.176470588	Pair	0.3656079	0
28/01/2015	Jan-15	Cross	Palfrey	A. loripes	19.66666667	G. brochus	3	0.152542373	Pair	0.3644354	1
28/01/2015	Jan-15	Cross	Palfrey	A. gemmifera	23	G. erythrospilus	1	0.043478261	Pair	0.4141414	0
28/01/2015	Jan-15	Cross	Palfrey	A. millepora	19.33333333	NONE	0	0	NA	NA	0
28/01/2015	Jan-15	Cross	Palfrey	A. millepora	6	NONE	0	0	NA	NA	0
28/01/2015	Jan-15	Cross	Palfrey	A. nasuta	14.66666667	G. brochus	2	0.136363636	Pair	0.3644354	0
28/01/2015	Jan-15	Cross	Palfrey	A. tenuis	7.666666667	NONE	0	0	NA	NA	0
28/01/2015	Jan-15	Cross	Palfrey	A. millepora	7.666666667	NONE	0	0	NA	NA	0
28/01/2015	Jan-15	Cross	Palfrey	S. hystrix	7.666666667	NONE	0	0	NA	NA	0
29/01/2015	Jan-15	Cross	Palfrey	A. millepora	34	G. fuscoruber	2	0.058823529	Group	0.5670399	0
29/01/2015	Jan-15	Cross	Palfrey	A. millepora	34	G. erythrospilus	2	0.058823529	Pair	0.4141414	0
29/01/2015	Jan-15	Cross	Palfrey	S. hystrix	12.66666667	NONE	0	0	NA	NA	0
29/01/2015	Jan-15	Cross	Palfrey	A. millepora	34.66666667	G. fuscoruber	2	0.057692308	Group	0.5670399	0
29/01/2015	Jan-15	Cross	Palfrey	A. millepora	34.66666667	G. erythrospilus	1	0.028846154	Pair	0.4141414	0
29/01/2015	Jan-15	Cross	Palfrey	A. nasuta	18.33333333	G. quinquestrigatus	2	0.109090909	Pair	0.3656079	0
29/01/2015	Jan-15	Cross	Palfrey	A. prostrata	21.33333333	G. fuscoruber	3	0.140625	Group	0.5670399	0
29/01/2015	Jan-15	Cross	Palfrey	S. hystrix	18	NONE	0	0	NA	NA	0
29/01/2015	Jan-15	Cross	Palfrey	A. loripes	4	NONE	0	0	NA	NA	0
29/01/2015	Jan-15	Cross	Palfrey	S. hystrix	11.33333333	NONE	0	0	NA	NA	0
29/01/2015	Jan-15	Cross	Palfrey	A. prostrata	11.33333333	G. quinquestrigatus	1	0.088235294	Pair	0.3656079	0
29/01/2015	Jan-15	Cross	Palfrey	S. hystrix	15.66666667	NONE	0	0	NA	NA	0
29/01/2015	Jan-15	Cross	Palfrey	A. tenuis	32	G. brochus	2	0.0625	Pair	0.3644354	0
29/01/2015	Jan-15	Cross	Palfrey	S. hystrix	31.66666667	NONE	0	0	NA	NA	0
29/01/2015	Jan-15	Cross	Palfrey	S. hystrix	21.66666667	NONE	0	0	NA	NA	0
29/01/2015	Jan-15	Cross	Palfrey	A. valida	18	G. brochus	2	0.111111111	Pair	0.3644354	0
29/01/2015	Jan-15	Cross	Palfrey	A. valida	6	G. brochus	1	0.166666667	Pair	0.3644354	0
29/01/2015	Jan-15	Cross	Palfrey	A. humillis	26.66666667	Unknown hybrid	3	0.1125	Group	0.6333333	0
29/01/2015	Jan-15	Cross	Palfrey	A. humillis	17.33333333	G. quinquestrigatus	2	0.115384615	Pair	0.3656079	0
29/01/2015	Jan-15	Cross	Palfrey	A. humillis	21.66666667	Unknown hybrid	2	0.092307692	Group	0.6333333	0
29/01/2015	Jan-15	Cross	Palfrey	A. nasuta	38	G. histrio	2	0.052631579	Pair	0.4283414	0
29/01/2015	Jan-15	Cross	Palfrey	A. nasuta	21	G. erythrospilus	2	0.095238095	Pair	0.4141414	0
29/01/2015	Jan-15	Cross	Palfrey	A. humillis	36	G. quinquestrigatus	4	0.111111111	Pair	0.3656079	0
29/01/2015	Jan-15	Cross	Palfrey	A. humillis	36	Unknown hybrid	1	0.027777778	Group	0.6333333	0
29/01/2015	Jan-15	Cross	Palfrey	A. millepora	16	NONE	0	0	NA	NA	0
29/01/2015	Jan-15	Cross	Palfrey	A. millepora	33	NONE	0	0	NA	NA	0
29/01/2015	Jan-15	Cross	Palfrey	A. prostrata	28.66666667	NONE	0	0	NA	NA	0
29/01/2015	Jan-15	Cross	Palfrey	S. hystrix	18	NONE	0	0	NA	NA	0
29/01/2015	Jan-15	Cross	Palfrey	A. prostrata	21	G. fuscoruber	1	0.047619048	Group	0.5670399	0
29/01/2015	Jan-15	Cross	Palfrey	S. hystrix	19	NONE	0	0	NA	NA	0
29/01/2015	Jan-15	Cross	Palfrey	A. tenuis	19.33333333	G. brochus	2	0.103448276	Pair	0.3644354	0
29/01/2015	Jan-15	Cross	Palfrey	A. millepora	31	G. fuscoruber	2	0.064516129	Group	0.5670399	0
29/01/2015	Jan-15	Cross	Palfrey	A. millepora	31	G. erythrospilus	1	0.032258065	Pair	0.4141414	0
29/01/2015	Jan-15	Cross	Palfrey	A. nasuta	24.66666667	G. erythrospilus	2	0.081081081	Pair	0.4141414	0
29/01/2015	Jan-15	Cross	Trawler	A. tenuis	30.33333333	G. sp A	2	0.065934066	Pair	0.3333333	0
29/01/2015	Jan-15	Cross	Trawler	A. millepora	28	NONE	0	0	NA	NA	0
29/01/2015	Jan-15	Cross	Trawler	A. prostrata	15.66666667	NONE	0	0	NA	NA	0
29/01/2015	Jan-15	Cross	Trawler	A. millepora	14	NONE	0	0	NA	NA	0
29/01/2015	Jan-15	Cross	Trawler	A. loripes	14.33333333	G. brochus	2	0.139534884	Pair	0.3644354	0
29/01/2015	Jan-15	Cross	Trawler	A. nasuta	19.66666667	G. erythrospilus	1	0.050847458	Pair	0.4141414	0
29/01/2015	Jan-15	Cross	Trawler	A. nasuta	13.33333333	G. erythrospilus	2	0.15	Pair	0.4141414	0
29/01/2015	Jan-15	Cross	Trawler	A. nasuta	8.666666667	NONE	0	0	NA	NA	0
29/01/2015	Jan-15	Cross	Trawler	A. nasuta	18.66666667	G. quinquestrigatus	2	0.107142857	Pair	0.3656079	0
29/01/2015	Jan-15	Cross	Trawler	A. tenuis	95.66666667	G. sp A	2	0.020905923	Pair	0.3333333	0
29/01/2015	Jan-15	Cross	Trawler	A. tenuis	11	NONE	0	0	NA	NA	0
30/01/2015	Jan-15	Cross	Ghost	A. gemmifera	30	G. rivulatus	2	0.066666667	Group	0.6523474	0
30/01/2015	Jan-15	Cross	Ghost	A. nasuta	24.66666667	G. erythrospilus	2	0.081081081	Pair	0.4141414	0
30/01/2015	Jan-15	Cross	Ghost	A. millepora	23.66666667	G. histrio	2	0.084507042	Pair	0.4283414	0
30/01/2015	Jan-15	Cross	Ghost	A. millepora	11	NONE	0	0	NA	NA	0
30/01/2015	Jan-15	Cross	Ghost	A. nasuta	42.66666667	Unknown hybrid	1	0.0234375	Group	0.6333333	0
30/01/2015	Jan-15	Cross	Ghost	A. nasuta	42.66666667	G. erythrospilus	1	0.0234375	Pair	0.4141414	1
30/01/2015	Jan-15	Cross	Ghost	A. gemmifera	6.333333333	NONE	0	0	NA	NA	0
30/01/2015	Jan-15	Cross	Ghost	A. gemmifera	12.33333333	G. rivulatus	1	0.081081081	Group	0.6523474	1
30/01/2015	Jan-15	Cross	Ghost	A. humillis	21	G. quinquestrigatus	2	0.095238095	Pair	0.3656079	0
30/01/2015	Jan-15	Cross	Ghost	A. millepora	39.33333333	G. erythrospilus	3	0.076271186	Pair	0.4141414	0
30/01/2015	Jan-15	Cross	Ghost	A. gemmifera	4.666666667	NONE	0	0	NA	NA	0
30/01/2015	Jan-15	Cross	Ghost	A. gemmifera	33.66666667	Unknown hybrid	3	0.089108911	Group	0.6333333	1
30/01/2015	Jan-15	Cross	Ghost	A. millepora	13.66666667	G. fuscoruber	1	0.073170732	Group	0.5670399	0
30/01/2015	Jan-15	Cross	Ghost	A. gemmifera	15.66666667	NONE	0	0	NA	NA	0
30/01/2015	Jan-15	Cross	Ghost	A. gemmifera	8.333333333	NONE	0	0	NA	NA	0
30/01/2015	Jan-15	Cross	Ghost	A. gemmifera	13.33333333	G. erythrospilus	1	0.075	Pair	0.4141414	0
30/01/2015	Jan-15	Cross	Ghost	A. gemmifera	29.66666667	G. rivulatus	9	0.303370786	Group	0.6523474	2
30/01/2015	Jan-15	Cross	Ghost	A. gemmifera	11.33333333	NONE	0	0	NA	NA	0
30/01/2015	Jan-15	Cross	Ghost	A. gemmifera	31	Unknown hybrid	2	0.064516129	Group	0.6333333	0
30/01/2015	Jan-15	Cross	Ghost	A. gemmifera	8	NONE	0	0	NA	NA	0
30/01/2015	Jan-15	Cross	Ghost	A. gemmifera	7.333333333	NONE	0	0	NA	NA	0
30/01/2015	Jan-15	Cross	Ghost	A. gemmifera	11.33333333	NONE	0	0	NA	NA	0
30/01/2015	Jan-15	Cross	Ghost	A. tenuis	16.66666667	G. sp A	1	0.06	Pair	0.3333333	0
30/01/2015	Jan-15	Cross	Ghost	A. nasuta	19	NONE	0	0	NA	NA	0
30/01/2015	Jan-15	Cross	Ghost	A. gemmifera	20.66666667	NONE	0	0	NA	NA	0
30/01/2015	Jan-15	Cross	Ghost	A. gemmifera	14	NONE	0	0	NA	NA	0
30/01/2015	Jan-15	Cross	Ghost	A. tenuis	19	G. sp A	2	0.105263158	Pair	0.3333333	0
30/01/2015	Jan-15	Cross	Ghost	A. humillis	18	G. quinquestrigatus	2	0.111111111	Pair	0.3656079	0
30/01/2015	Jan-15	Cross	Ghost	A. millepora	9.666666667	NONE	0	0	NA	NA	0
30/01/2015	Jan-15	Cross	Ghost	A. gemmifera	23.33333333	G. rivulatus	2	0.085714286	Group	0.6523474	0
30/01/2015	Jan-15	Cross	Ghost	A. gemmifera	16.33333333	NONE	0	0	NA	NA	0
[truncated: 1,614 more rows]
